# Supplementary material for: BATMAN-TCM: a Bioinformatics Analysis Tool for Molecular mechANism of Traditional Chinese Medicine
Source: Sci Rep. 2016 Feb 16;6:21146. doi: 10.1038/srep21146 (PMC4754750; doi:10.1038/srep21146)
Supplement: Supplementary Information [file srep21146-s1.xls]

## Sheet: Annotation
Supplementary information for
BATMAN-TCM: a Bioinformatics Analysis Tool for Molecular mechANism of Traditional Chinese Medicine
Zhongyang Liu, Feifei Guo, Yong Wang, Chun Li, Xinlei Zhang, Honglei Li, Lihong Diao, Jiangyong Gu, Wei Wang, Dong Li, Fuchu He.
Table S1 Ingredient list of QSYQ's four compositive herbs including Huangqi (hq), Danshen (ds), Sanqi (sq) and Jiangxiang (jx)
Table S2 Target prediction result of QSYQ's ingredients (score>=20)
For each ingredient, known targets are listed first (marked by "known target in DrugBank, KEGG or TTD") if there are, followed by predicted targets ranked according to the order of decreasing scores given by the target prediction method. If the “Predicted targets” of an ingredient is empty, this means that there isn’t predicted candidate target with score >=20.
Table S3 KEGG pathway enrichment analysis result of QSYQ (score>=20)
Table S4 GO enrichment analysis result of QSYQ(score>=20)
Table S5 TTD disease phenotype enrichemnt analysis result of QSYQ (score>=20)
Table S6 OMIM disease phenotype enrichment analysis result of QSYQ (score>=20)
Adjusted P_value is the P_value after Benjamini-Hochberg multiple testing correction.
Enrichment Ratio is computed as the raito of the proportion of the proteins belong to the term among QSYQ's targets to the proportion of the proteins belong to the term among the whole proteome.
The results can also be interactively browsed by the URL: "http://bionet.ncpsb.org/batman-tcm/index.php/home/jobquery/index/jobId/batman-I2015-12-31-68977-1451525385".

## Sheet: Table S1
Pubchem_CID	herb
100072	jx
10065329	jx
10086184	ds
10104370	jx
10264769	ds
10314548	jx
10415411	ds
105119	ds
107152	ds
11056055	ds
11392484	ds
114917	ds
11559	jx
11600642	ds
11777169	jx
11779541	jx
11968801	sq
11968802	sq
122097	hq
122690	hq
126312	sq
127172	ds
127790	jx
127985	hq
128994	ds
130233	ds
149138	ds
1549073	sq
1549778	jx
160142	ds
160254	ds
164676	ds
177149	jx
1794427	hq
2360	sq
259846	hq
275526	ds
3085260	sq
318797	ds
336327	jx
3634567	sq
369514	hq
389	sq
389885	ds
403773	ds
424	sq
432449	sq
432524	sq
441905	hq
441923	sq
441934	sq
44257444	hq
442811	hq
442811	jx
445858	hq
45479307	sq
49770696	ds
500122	hq
5280343	hq
5280343	sq
5280378	hq
5280378	jx
5280448	hq
5280450	hq
5280863	hq
5280934	hq
5281149	sq
5281517	jx
5281654	hq
5281705	jx
5281792	ds
5281793	ds
5284507	jx
5316743	ds
5318350	ds
5318869	hq
5319350	jx
5319351	jx
5319688	jx
5319733	jx
5319835	ds
5319877	ds
5320113	ds
5320219	ds
5320225	sq
5321087	ds
5458671	sq
5742590	hq
5793914	jx
5950	sq
602152	hq
6037	hq
611	sq
623940	ds
624381	ds
626608	ds
638278	jx
6432308	sq
6438135	ds
6441009	sq
6441188	ds
6451084	ds
6479915	ds
6857559	jx
689043	ds
6918391	sq
736186	ds
8768	ds
89406	ds
94162	ds
94275	sq
98953	jx

## Sheet: Table S2
Pubchem_CID	Predicted target (geneid|gene_symbol(score))	2nd	3rd	4th	5th	6th	7th	8th	9th	10th	11th	12th	13th	14th	15th	16th	17th	18th	19th	20th	21st	22nd	23rd	24th	25th	26th	27th	28th	29th	30th	31st	32nd	33rd	34th	35th	36th	37th	38th	39th	40th	41st	42nd	43rd	44th	45th	46th	47th	48th	49th
(continued)	248th	249th	250th	251st	252nd	253rd	254th	255th	256th	257th	258th	259th	260th	261st	262nd	263rd	264th	265th	266th	267th	268th	269th	270th	271st	272nd	273rd	274th	275th	276th	277th	278th	279th	280th	281st	282nd	283rd	284th	285th	286th	287th	288th	289th	290th	291st	292nd	293rd	294th	295th	296th
(continued)	495th	…	…
6037	2350|FOLR2(known target in DrugBank,TTD)	2352|FOLR3(known target in DrugBank,TTD)	2348|FOLR1(1626.000)	123263|MTFMT(373.000)	471|ATIC(373.000)	6470|SHMT1(373.000)	200895|DHFRL1(373.000)	6472|SHMT2(373.000)	4548|MTR(373.000)	4522|MTHFD1(373.000)	10840|ALDH1L1(373.000)	4524|MTHFR(373.000)	10797|MTHFD2(373.000)	10841|FTCD(373.000)	275|AMT(373.000)	322|APBB1(278.000)	390243|IZUMO1R(178.333)	1719|DHFR(140.500)	5337|PLD1(114.143)	4128|MAOA(114.143)	2936|GSR(114.143)	5338|PLD2(114.143)	55312|RFK(114.143)	8566|PDXK(114.143)	259307|IL4I1(114.143)	160428|ALDH1L2(114.143)	5130|PCYT1A(114.143)	9131|AIFM1(114.143)	43|ACHE(114.143)	1728|NQO1(114.143)	2639|GCDH(114.143)	5447|POR(114.143)	56605|ERO1B(114.143)	51706|CYB5R1(114.143)	4129|MAOB(114.143)	7498|XDH(114.143)	2232|FDXR(114.143)	590|BCHE(114.143)	9468|PCYT1B(114.143)	645|BLVRB(114.143)	1610|DAO(114.143)	27034|ACAD8(114.143)	7296|TXNRD1(114.143)	51|ACOX1(114.143)	162466|PHOSPHO1(114.143)	35|ACADS(114.143)	4842|NOS1(114.143)	3712|IVD(114.143)	1727|CYB5R3(114.143)
5319877	3614|IMPDH1(23.000)	3615|IMPDH2(23.000)
6441188	3614|IMPDH1(23.000)	3615|IMPDH2(23.000)
5458671	476|ATP1A1(48.000)
5280934	6546|SLC8A1(known target in DrugBank)	7442|TRPV1(known target in DrugBank)	9415|FADS2(known target in DrugBank)	3992|FADS1(known target in DrugBank)	6785|ELOVL4(known target in DrugBank)	6543|SLC8A2(714.000)	6547|SLC8A3(714.000)	3995|FADS3(714.000)	5742|PTGS1(686.000)	5743|PTGS2(686.000)	59341|TRPV4(133.125)	54898|ELOVL2(133.125)	2161|F12(122.778)	5468|PPARG(122.778)	2864|FFAR1(122.778)	5467|PPARD(122.778)	2182|ACSL4(122.778)	2181|ACSL3(122.778)	6257|RXRB(80.882)	2593|GAMT(80.882)	1159|CKMT1B(80.882)	5918|RARRES1(80.882)	190|NR0B1(80.882)	5916|RARG(80.882)	1158|CKM(80.882)	5915|RARB(80.882)	6258|RXRG(80.882)	6535|SLC6A8(80.882)	1160|CKMT2(80.882)	548596|CKMT1A(80.882)	216|ALDH1A1(80.882)	5914|RARA(80.882)	1152|CKB(80.882)	9052|GPRC5A(80.882)	6256|RXRA(80.882)	8854|ALDH1A2(80.882)	336|APOA2(55.444)	218|ALDH3A1(55.444)	3553|IL1B(55.444)	7124|TNF(55.444)	6548|SLC9A1(55.444)	3596|IL13(55.444)	2628|GATM(55.444)	6309|SC5D(55.444)	387700|SLC16A12(55.444)	79888|LPCAT1(55.444)	85301|COL27A1(55.444)	8710|SERPINB7(55.444)	5731|PTGER1(48.000)
3085260	476|ATP1A1(48.000)
5320225	476|ATP1A1(48.000)
500122	7852|CXCR4(48.000)
6857559	51109|RDH11(80.882)	5949|RBP3(80.882)	54884|RETSAT(80.882)	112724|RDH13(80.882)	9249|DHRS3(80.882)	5959|RDH5(80.882)	220|ALDH1A3(80.882)	145226|RDH12(80.882)	10901|DHRS4(80.882)	5947|RBP1(80.882)	216|ALDH1A1(80.882)	6017|RLBP1(80.882)	57665|RDH14(80.882)	50700|RDH8(80.882)	9227|LRAT(80.882)	8854|ALDH1A2(80.882)	218|ALDH3A1(55.444)	6010|RHO(55.444)	6247|RS1(55.444)	1512|CTSH(22.373)	94233|OPN4(22.373)	157506|RDH10(22.373)	64577|ALDH8A1(22.373)	6462|SHBG(22.373)	10202|DHRS2(22.373)	51478|HSD17B7(22.373)	367|AR(22.373)	7067|THRA(22.373)	5076|PAX2(22.373)	874|CBR3(22.373)	2625|GATA3(22.373)	429|ASCL1(22.373)	1749|DLX5(22.373)	5979|RET(22.373)	7068|THRB(22.373)	1428|CRYM(22.373)	706|TSPO(22.373)	221391|OPN5(22.373)	10170|DHRS9(22.373)	873|CBR1(22.373)	1543|CYP1A1(22.373)
5281517	3750|KCND1(80.882)	3738|KCNA3(80.882)	5564|PRKAB1(80.882)	124|ADH1A(80.882)	3744|KCNA10(80.882)	2593|GAMT(80.882)	3748|KCNC3(80.882)	3736|KCNA1(80.882)	3737|KCNA2(80.882)	7173|TPO(80.882)	847|CAT(80.882)	3745|KCNB1(80.882)	125|ADH1B(80.882)	1742|DLG4(80.882)	3747|KCNC2(80.882)	3746|KCNC1(80.882)	126|ADH1C(80.882)	9312|KCNB2(80.882)	3741|KCNA5(80.882)	6035|RNASE1(80.882)	3751|KCND2(80.882)	217|ALDH2(80.882)	3739|KCNA4(80.882)	3743|KCNA7(80.882)	3742|KCNA6(80.882)	3752|KCND3(80.882)	2983|GUCY1B3(55.444)	2628|GATM(55.444)	50801|KCNK4(55.444)	389434|IYD(55.444)	3784|KCNQ1(55.444)	2203|FBP1(22.373)	9162|DGKI(22.373)	131|ADH7(22.373)	4781|NFIB(22.373)	114757|CYGB(22.373)	9369|NRXN3(22.373)	94030|LRRC4B(22.373)	343|AQP8(22.373)	170302|ARX(22.373)	3479|IGF1(22.373)	85358|SHANK3(22.373)	91703|ACY3(22.373)	443|ASPA(22.373)	9378|NRXN1(22.373)	1906|EDN1(22.373)	5020|OXT(22.373)	9863|MAGI2(22.373)	348|APOE(22.373)
11600642	148|ADRA1A(48.000)	154|ADRB2(48.000)	150|ADRA2A(48.000)	7054|TH(48.000)	153|ADRB1(48.000)	6898|TAT(48.000)	146|ADRA1D(48.000)	1813|DRD2(48.000)	5053|PAH(48.000)	1644|DDC(48.000)	1815|DRD4(48.000)	147|ADRA1B(48.000)	152|ADRA2C(48.000)	1814|DRD3(48.000)	240|ALOX5(48.000)	8565|YARS(48.000)	1816|DRD5(48.000)	1812|DRD1(48.000)	51067|YARS2(48.000)	155|ADRB3(48.000)	151|ADRA2B(48.000)
10264769
5320219
44257444
11056055
424	2806|GOT2(686.000)	6505|SLC1A1(686.000)	91703|ACY3(686.000)	443|ASPA(686.000)	122622|ADSSL1(686.000)	440|ASNS(686.000)	55157|DARS2(686.000)	2805|GOT1(686.000)	444|ASPH(686.000)	8604|SLC25A12(686.000)	1615|DARS(686.000)	80150|ASRGL1(686.000)	6035|RNASE1(686.000)	445|ASS1(686.000)	159|ADSS(686.000)	790|CAD(686.000)	95|ACY1(686.000)	10165|SLC25A13(686.000)	4069|LYZ(686.000)	10606|PAICS(686.000)	6510|SLC1A5(80.882)	84706|GPT2(80.882)	570|BAAT(80.882)	51686|OAZ3(80.882)	6470|SHMT1(80.882)	18|ABAT(80.882)	6542|SLC7A2(80.882)	2653|GCSH(80.882)	23428|SLC7A8(80.882)	5471|PPAT(80.882)	55699|IARS2(80.882)	2742|GLRA2(80.882)	211|ALAS1(80.882)	586|BCAT1(80.882)	23464|GCAT(80.882)	10991|SLC38A3(80.882)	7407|VARS(80.882)	9054|NFS1(80.882)	10166|SLC25A15(80.882)	6509|SLC1A4(80.882)	7419|VDAC3(80.882)	2937|GSS(80.882)	8001|GLRA3(80.882)	116444|GRIN3B(80.882)	51451|LCMT1(80.882)	2903|GRIN2A(80.882)	27232|GNMT(80.882)	2743|GLRB(80.882)	10249|GLYAT(80.882)
424(continued)	4594|MUT(22.373)	114882|OSBPL8(22.373)	875|CBS(22.373)	55251|PCMTD2(22.373)	130013|ACMSD(22.373)	154|ADRB2(22.373)	552|AVPR1A(22.373)	3712|IVD(22.373)	32|ACACB(22.373)	4507|MTAP(22.373)	9378|NRXN1(22.373)	112817|HOGA1(22.373)	137362|GOT1L1(22.373)	2916|GRM6(22.373)	2618|GART(22.373)	5618|PRLR(22.373)	5198|PFAS(22.373)	11136|SLC7A9(22.373)	6776|STAT5A(22.373)	51166|AADAT(22.373)	57829|ZP4(22.373)	6538|SLC6A11(22.373)	1036|CDO1(22.373)	55034|MOCOS(22.373)	3357|HTR2B(22.373)	56301|SLC7A10(22.373)	7083|TK1(22.373)	57620|STIM2(22.373)	5311|PKD2(22.373)	9356|SLC22A6(22.373)	10452|TOMM40(22.373)	196743|PAOX(22.373)	9398|CD101(22.373)	223|ALDH9A1(22.373)	144193|AMDHD1(22.373)	4923|NTSR1(22.373)	6038|RNASE4(22.373)	31|ACACA(22.373)	79624|ARMT1(22.373)	3736|KCNA1(22.373)	3553|IL1B(22.373)	11123|RCAN3(22.373)	55256|ADI1(22.373)	56953|NT5M(22.373)	9353|SLIT2(22.373)	1583|CYP11A1(22.373)	5723|PSPH(22.373)	4544|MTNR1B(22.373)	578|BAK1(22.373)
100072
94162	2099|ESR1(80.882)	2100|ESR2(48.000)	8856|NR1I2(48.000)	3292|HSD17B1(23.000)	7022|TFAP2C(22.373)	27324|TOX3(22.373)	7040|TGFB1(22.373)	5469|MED1(22.373)	4824|NKX3-1(22.373)	6469|SHH(22.373)	51176|LEF1(22.373)	2263|FGFR2(22.373)	5241|PGR(22.373)	54361|WNT4(22.373)	374|AREG(22.373)	2852|GPER1(22.373)	7474|WNT5A(22.373)	6662|SOX9(22.373)	7421|VDR(22.373)	8805|TRIM24(22.373)
5280448
6441009	476|ATP1A1(48.000)
611	8801|SUCLG2(373.000)	9058|SLC13A2(373.000)	6561|SLC13A1(373.000)	1137|CHRNA4(373.000)	8802|SUCLG1(373.000)	8630|HSD17B6(373.000)	1142|CHRNB3(373.000)	1468|SLC25A10(373.000)	10536|P3H3(373.000)	64064|OXCT2(373.000)	55217|TMLHE(373.000)	1139|CHRNA7(373.000)	5351|PLOD1(373.000)	56670|SUCNR1(373.000)	64849|SLC13A3(373.000)	7915|ALDH5A1(373.000)	444|ASPH(373.000)	8424|BBOX1(373.000)	6390|SDHB(373.000)	57053|CHRNA10(373.000)	1136|CHRNA3(373.000)	1141|CHRNB2(373.000)	5019|OXCT1(373.000)	1135|CHRNA2(373.000)	8973|CHRNA6(373.000)	8985|PLOD3(373.000)	5033|P4HA1(373.000)	6391|SDHC(373.000)	1103|CHAT(373.000)	55214|P3H2(373.000)	55584|CHRNA9(373.000)	6389|SDHA(373.000)	89832|CHRFAM7A(373.000)	210|ALAD(373.000)	1588|CYP19A1(373.000)	1138|CHRNA5(373.000)	1143|CHRNB4(373.000)	8974|P4HA2(373.000)	8803|SUCLA2(373.000)	6392|SDHD(373.000)	64175|P3H1(373.000)	6531|SLC6A3(140.500)	1813|DRD2(140.500)	6532|SLC6A4(140.500)	1815|DRD4(140.500)	3363|HTR7(140.500)	3350|HTR1A(140.500)	1621|DBH(140.500)	1814|DRD3(140.500)
611(continued)	2557|GABRA4(25.857)	3352|HTR1D(25.857)	9734|HDAC9(25.857)	4986|OPRK1(25.857)	2561|GABRB2(25.857)	6335|SCN9A(25.857)	1133|CHRM5(25.857)	4988|OPRM1(25.857)	59340|HRH4(25.857)	55825|PECR(25.857)	3269|HRH1(25.857)	43|ACHE(25.857)	9568|GABBR2(25.857)	6329|SCN4A(25.857)	6330|SCN4B(25.857)	55879|GABRQ(25.857)	6535|SLC6A8(25.857)	9990|SLC12A6(25.857)	3355|HTR1F(25.857)	147|ADRA1B(25.857)	152|ADRA2C(25.857)	1160|CKMT2(25.857)	50632|CALY(25.857)	23657|SLC7A11(25.857)	2562|GABRB3(25.857)	548596|CKMT1A(25.857)	54498|SMOX(25.857)	2558|GABRA5(25.857)	4953|ODC1(25.857)	5338|PLD2(25.857)	6733|SRPK2(25.857)	8608|RDH16(25.857)	3354|HTR1E(25.857)	2559|GABRA6(25.857)	6557|SLC12A1(25.857)	6334|SCN8A(25.857)	2554|GABRA1(25.857)	6324|SCN1B(25.857)	1152|CKB(25.857)	590|BCHE(25.857)	2566|GABRG2(25.857)	4967|OGDH(25.857)	1129|CHRM2(25.857)	3066|HDAC2(25.857)	52|ACP1(25.857)	6560|SLC12A4(25.857)	1132|CHRM4(25.857)	2898|GRIK2(25.857)	151|ADRA2B(25.857)
612(continued)	51582|AZIN1(22.373)	54583|EGLN1(22.373)	8564|KMO(22.373)	65263|PYCRL(22.373)	7784|ZP3(22.373)	6539|SLC6A12(22.373)	23236|PLCB1(22.373)	166785|MMAA(22.373)	162417|NAGS(22.373)	2572|GAD2(22.373)	81889|FAHD1(22.373)	10715|CERS1(22.373)	6036|RNASE2(22.373)	4607|MYBPC3(22.373)	23135|KDM6B(22.373)	10157|AASS(22.373)	51067|YARS2(22.373)	5071|PARK2(22.373)	2184|FAH(22.373)	285641|SLC36A3(22.373)	55258|THNSL2(22.373)	9001|HAP1(22.373)	3251|HPRT1(22.373)	8659|ALDH4A1(22.373)	10993|SDS(22.373)	80704|SLC19A3(22.373)	4337|MOCS1(22.373)	2917|GRM7(22.373)	1841|DTYMK(22.373)	64428|NARFL(22.373)	7136|TNNI2(22.373)	27165|GLS2(22.373)	8864|PER2(22.373)	63826|SRR(22.373)	51761|ATP8A2(22.373)	291|SLC25A4(22.373)	84693|MCEE(22.373)
5319835	8600|TNFSF11(80.882)	4790|NFKB1(80.882)	2555|GABRA2(80.882)	2563|GABRD(80.882)	1137|CHRNA4(80.882)	2560|GABRB1(80.882)	2567|GABRG3(80.882)	116444|GRIN3B(80.882)	7124|TNF(80.882)	1139|CHRNA7(80.882)	2903|GRIN2A(80.882)	1583|CYP11A1(80.882)	6331|SCN5A(80.882)	2564|GABRE(80.882)	2556|GABRA3(80.882)	2565|GABRG1(80.882)	2263|FGFR2(80.882)	2568|GABRP(80.882)	2891|GRIA2(80.882)	1003|CDH5(80.882)	2557|GABRA4(80.882)	2561|GABRB2(80.882)	2905|GRIN2C(80.882)	2904|GRIN2B(80.882)	55879|GABRQ(80.882)	5742|PTGS1(80.882)	5004|ORM1(80.882)	5743|PTGS2(80.882)	2562|GABRB3(80.882)	116443|GRIN3A(80.882)	2558|GABRA5(80.882)	2559|GABRA6(80.882)	2554|GABRA1(80.882)	2566|GABRG2(80.882)	2906|GRIN2D(80.882)	89832|CHRFAM7A(80.882)	51185|CRBN(80.882)	1588|CYP19A1(80.882)	5005|ORM2(80.882)	2898|GRIK2(80.882)	2902|GRIN1(80.882)	2255|FGF10(55.444)	51176|LEF1(55.444)	8862|APLN(55.444)	8792|TNFRSF11A(55.444)	8626|TP63(55.444)	147|ADRA1B(55.444)	2260|FGFR1(55.444)	2053|EPHX2(55.444)
5319835(continued)	2702|GJA5(22.373)	5744|PTHLH(22.373)	2897|GRIK1(22.373)	6662|SOX9(22.373)	128506|OCSTAMP(22.373)	5830|PEX5(22.373)	5155|PDGFB(22.373)	54658|UGT1A1(22.373)	355|FAS(22.373)	3814|KISS1(22.373)	2917|GRM7(22.373)	1543|CYP1A1(22.373)	2353|FOS(22.373)	63976|PRDM16(22.373)	1594|CYP27B1(22.373)	3293|HSD17B3(22.373)	140706|CCM2L(22.373)
5281793
49770696	3458|IFNG(23.000)	7172|TPMT(23.000)
275526	5141|PDE4A(80.882)	2555|GABRA2(80.882)	2563|GABRD(80.882)	1137|CHRNA4(80.882)	2560|GABRB1(80.882)	135|ADORA2A(80.882)	2567|GABRG3(80.882)	116444|GRIN3B(80.882)	1139|CHRNA7(80.882)	2903|GRIN2A(80.882)	2564|GABRE(80.882)	2556|GABRA3(80.882)	136|ADORA2B(80.882)	2565|GABRG1(80.882)	2568|GABRP(80.882)	2891|GRIA2(80.882)	2557|GABRA4(80.882)	2561|GABRB2(80.882)	2905|GRIN2C(80.882)	2904|GRIN2B(80.882)	55879|GABRQ(80.882)	140|ADORA3(80.882)	2562|GABRB3(80.882)	116443|GRIN3A(80.882)	2558|GABRA5(80.882)	2559|GABRA6(80.882)	2554|GABRA1(80.882)	5142|PDE4B(80.882)	2566|GABRG2(80.882)	2906|GRIN2D(80.882)	134|ADORA1(80.882)	89832|CHRFAM7A(80.882)	2898|GRIK2(80.882)	2902|GRIN1(80.882)	8737|RIPK1(55.444)	5144|PDE4D(55.444)	147|ADRA1B(55.444)	6865|TACR2(55.444)	2053|EPHX2(55.444)	1524|CX3CR1(55.444)	100|ADA(55.444)	55584|CHRNA9(55.444)	9001|HAP1(55.444)	2899|GRIK3(23.000)	2203|FBP1(22.373)	8091|HMGA2(22.373)	8941|CDK5R2(22.373)	2893|GRIA4(22.373)	8654|PDE5A(22.373)
11559	1131|CHRM3(80.882)	1128|CHRM1(80.882)	1129|CHRM2(80.882)	10564|ARFGEF2(22.373)	80005|DOCK5(22.373)	4923|NTSR1(22.373)	1133|CHRM5(22.373)	2769|GNA15(22.373)	5023|P2RX1(22.373)	9732|DOCK4(22.373)	5604|MAP2K1(22.373)	1132|CHRM4(22.373)
403773	2100|ESR2(122.778)	2099|ESR1(122.778)	8856|NR1I2(122.778)	2555|GABRA2(80.882)	2563|GABRD(80.882)	5139|PDE3A(80.882)	2560|GABRB1(80.882)	2567|GABRG3(80.882)	7124|TNF(80.882)	2564|GABRE(80.882)	6326|SCN2A(80.882)	2556|GABRA3(80.882)	2565|GABRG1(80.882)	2568|GABRP(80.882)	2557|GABRA4(80.882)	2561|GABRB2(80.882)	43|ACHE(80.882)	6329|SCN4A(80.882)	55879|GABRQ(80.882)	2562|GABRB3(80.882)	2558|GABRA5(80.882)	2559|GABRA6(80.882)	2554|GABRA1(80.882)	5142|PDE4B(80.882)	590|BCHE(80.882)	2566|GABRG2(80.882)	5140|PDE3B(55.444)	5144|PDE4D(55.444)	8292|COLQ(55.444)	4049|LTA(55.444)	6256|RXRA(55.444)	4986|OPRK1(48.000)	4988|OPRM1(48.000)	240|ALOX5(48.000)	6323|SCN1A(23.000)	6328|SCN3A(23.000)	8091|HMGA2(22.373)	8654|PDE5A(22.373)	336|APOA2(22.373)	60482|SLC5A7(22.373)	10507|SEMA4D(22.373)	3084|NRG1(22.373)	972|CD74(22.373)	3263|HPX(22.373)	22933|SIRT2(22.373)	4282|MIF(22.373)	29958|DMGDH(22.373)	4824|NKX3-1(22.373)	6496|SIX3(22.373)
389885
5281654
5742590
10314548	266629|SEC14L3(80.882)	5515|PPP2CA(80.882)	5578|PRKCA(80.882)	8856|NR1I2(80.882)	240|ALOX5(80.882)	5516|PPP2CB(80.882)	23541|SEC14L2(80.882)	1606|DGKA(80.882)	5579|PRKCB(80.882)	284904|SEC14L4(80.882)	5054|SERPINE1(55.444)	1113|CHGA(55.444)	730005|SEC14L6(23.000)	1269|CNR2(23.000)	7299|TYR(23.000)	1268|CNR1(23.000)	6513|SLC2A1(22.373)	3728|JUP(22.373)	2246|FGF1(22.373)	5318|PKP2(22.373)	5270|SERPINE2(22.373)	5447|POR(22.373)	6348|CCL3(22.373)	9429|ABCG2(22.373)	8651|SOCS1(22.373)	6720|SREBF1(22.373)	5771|PTPN2(22.373)	7274|TTPA(22.373)	5562|PRKAA1(22.373)	5518|PPP2R1A(22.373)	5244|ABCB4(22.373)	11187|PKP3(22.373)	5582|PRKCG(22.373)	4771|NF2(22.373)	5243|ABCB1(22.373)	173|AFM(22.373)	9619|ABCG1(22.373)	5978|REST(22.373)
127172
10065329	266629|SEC14L3(80.882)	5515|PPP2CA(80.882)	5578|PRKCA(80.882)	8856|NR1I2(80.882)	240|ALOX5(80.882)	5516|PPP2CB(80.882)	23541|SEC14L2(80.882)	1606|DGKA(80.882)	5579|PRKCB(80.882)	284904|SEC14L4(80.882)	5054|SERPINE1(55.444)	1113|CHGA(55.444)	1269|CNR2(48.000)	1268|CNR1(48.000)	730005|SEC14L6(23.000)	7299|TYR(23.000)	6513|SLC2A1(22.373)	3728|JUP(22.373)	2246|FGF1(22.373)	5318|PKP2(22.373)	5270|SERPINE2(22.373)	5447|POR(22.373)	6348|CCL3(22.373)	9429|ABCG2(22.373)	8651|SOCS1(22.373)	6720|SREBF1(22.373)	5771|PTPN2(22.373)	7274|TTPA(22.373)	5562|PRKAA1(22.373)	5518|PPP2R1A(22.373)	5244|ABCB4(22.373)	11187|PKP3(22.373)	5582|PRKCG(22.373)	4771|NF2(22.373)	5243|ABCB1(22.373)	173|AFM(22.373)	9619|ABCG1(22.373)	5978|REST(22.373)
5318350
127790	266629|SEC14L3(80.882)	5515|PPP2CA(80.882)	5578|PRKCA(80.882)	8856|NR1I2(80.882)	240|ALOX5(80.882)	5516|PPP2CB(80.882)	23541|SEC14L2(80.882)	1606|DGKA(80.882)	5579|PRKCB(80.882)	284904|SEC14L4(80.882)	5054|SERPINE1(55.444)	1113|CHGA(55.444)	1269|CNR2(48.000)	1268|CNR1(48.000)	730005|SEC14L6(23.000)	7299|TYR(23.000)	6513|SLC2A1(22.373)	3728|JUP(22.373)	2246|FGF1(22.373)	5318|PKP2(22.373)	5270|SERPINE2(22.373)	5447|POR(22.373)	6348|CCL3(22.373)	9429|ABCG2(22.373)	8651|SOCS1(22.373)	6720|SREBF1(22.373)	5771|PTPN2(22.373)	7274|TTPA(22.373)	5562|PRKAA1(22.373)	5518|PPP2R1A(22.373)	5244|ABCB4(22.373)	11187|PKP3(22.373)	5582|PRKCG(22.373)	4771|NF2(22.373)	5243|ABCB1(22.373)	173|AFM(22.373)	9619|ABCG1(22.373)	5978|REST(22.373)
5280450	6546|SLC8A1(686.000)	7442|TRPV1(686.000)	9415|FADS2(686.000)	3992|FADS1(686.000)	5742|PTGS1(686.000)	5743|PTGS2(686.000)	6785|ELOVL4(686.000)	2161|F12(122.778)	5468|PPARG(122.778)	2864|FFAR1(122.778)	5467|PPARD(122.778)	2182|ACSL4(122.778)	2181|ACSL3(122.778)	5337|PLD1(114.143)	5130|PCYT1A(114.143)	9468|PCYT1B(114.143)	162466|PHOSPHO1(114.143)	43|ACHE(114.143)	5338|PLD2(114.143)	590|BCHE(114.143)	6257|RXRB(80.882)	2593|GAMT(80.882)	1159|CKMT1B(80.882)	5918|RARRES1(80.882)	190|NR0B1(80.882)	5916|RARG(80.882)	1158|CKM(80.882)	5915|RARB(80.882)	6258|RXRG(80.882)	6535|SLC6A8(80.882)	1160|CKMT2(80.882)	548596|CKMT1A(80.882)	216|ALDH1A1(80.882)	5914|RARA(80.882)	1152|CKB(80.882)	9052|GPRC5A(80.882)	6256|RXRA(80.882)	8854|ALDH1A2(80.882)	336|APOA2(55.444)	218|ALDH3A1(55.444)	3553|IL1B(55.444)	7124|TNF(55.444)	6548|SLC9A1(55.444)	3596|IL13(55.444)	2628|GATM(55.444)	6309|SC5D(55.444)	387700|SLC16A12(55.444)	79888|LPCAT1(55.444)	85301|COL27A1(55.444)
114917
130233	2099|ESR1(80.882)	2100|ESR2(48.000)	8856|NR1I2(48.000)	240|ALOX5(48.000)	3292|HSD17B1(23.000)	7022|TFAP2C(22.373)	27324|TOX3(22.373)	7040|TGFB1(22.373)	5469|MED1(22.373)	4824|NKX3-1(22.373)	6469|SHH(22.373)	51176|LEF1(22.373)	2263|FGFR2(22.373)	5241|PGR(22.373)	54361|WNT4(22.373)	374|AREG(22.373)	2852|GPER1(22.373)	7474|WNT5A(22.373)	6662|SOX9(22.373)	7421|VDR(22.373)	8805|TRIM24(22.373)
259846	7421|VDR(80.882)	1594|CYP27B1(80.882)	2638|GC(55.444)	22938|SNW1(55.444)	162514|TRPV3(48.000)	2099|ESR1(48.000)	5241|PGR(48.000)	4986|OPRK1(48.000)	79054|TRPM8(48.000)	8989|TRPA1(48.000)	4790|NFKB1(22.373)	8644|AKR1C3(22.373)	1591|CYP24A1(22.373)	151306|GPBAR1(22.373)	6591|SNAI2(22.373)	5469|MED1(22.373)	6615|SNAI1(22.373)	1576|CYP3A4(22.373)	793|CALB1(22.373)	8074|FGF23(22.373)	2672|GFI1(22.373)	55915|LANCL2(22.373)	54361|WNT4(22.373)	6929|TCF3(22.373)	581|BAX(22.373)	9365|KL(22.373)	120227|CYP2R1(22.373)	5371|PML(22.373)	2683|B4GALT1(22.373)	795|S100G(22.373)	1593|CYP27A1(22.373)	25959|KANK2(22.373)	10265|IRX5(22.373)	6256|RXRA(22.373)	9971|NR1H4(22.373)	8805|TRIM24(22.373)
128994	8654|PDE5A(23.000)	50940|PDE11A(23.000)
1794427
5950	18|ABAT(known target in TTD)	84706|GPT2(1626.000)	23428|SLC7A8(1626.000)	9054|NFS1(1626.000)	6509|SLC1A4(1626.000)	153201|SLC36A2(1626.000)	57505|AARS2(1626.000)	85007|PHYKPL(1626.000)	2875|GPT(1626.000)	16|AARS(1626.000)	189|AGXT(1626.000)	206358|SLC36A1(1626.000)	64902|AGXT2(1626.000)	8942|KYNU(1626.000)	56301|SLC7A10(714.000)	285641|SLC36A3(714.000)	64850|ETNPPL(714.000)	5471|PPAT(373.000)	1503|CTPS1(373.000)	2752|GLUL(373.000)	6510|SLC1A5(178.333)	8140|SLC7A5(178.333)	120103|SLC36A4(178.333)	6507|SLC1A3(133.125)	9056|SLC7A7(133.125)	23657|SLC7A11(133.125)	9057|SLC7A6(133.125)	875|CBS(122.778)	10558|SPTLC1(122.778)	102724560|CBSL(122.778)	9517|SPTLC2(122.778)	6301|SARS(122.778)	10993|SDS(122.778)	63826|SRR(122.778)	56474|CTPS2(114.143)	2806|GOT2(80.882)	570|BAAT(80.882)	51686|OAZ3(80.882)	6470|SHMT1(80.882)	6505|SLC1A1(80.882)	6542|SLC7A2(80.882)	2653|GCSH(80.882)	91703|ACY3(80.882)	443|ASPA(80.882)	55699|IARS2(80.882)	2742|GLRA2(80.882)	211|ALAS1(80.882)	586|BCAT1(80.882)	23464|GCAT(80.882)
5950(continued)	114882|OSBPL8(22.373)	55251|PCMTD2(22.373)	130013|ACMSD(22.373)	154|ADRB2(22.373)	552|AVPR1A(22.373)	3712|IVD(22.373)	32|ACACB(22.373)	4507|MTAP(22.373)	9378|NRXN1(22.373)	112817|HOGA1(22.373)	137362|GOT1L1(22.373)	55217|TMLHE(22.373)	2916|GRM6(22.373)	2618|GART(22.373)	5618|PRLR(22.373)	5198|PFAS(22.373)	6776|STAT5A(22.373)	51166|AADAT(22.373)	57829|ZP4(22.373)	6538|SLC6A11(22.373)	55034|MOCOS(22.373)	3357|HTR2B(22.373)	7083|TK1(22.373)	57620|STIM2(22.373)	5311|PKD2(22.373)	9356|SLC22A6(22.373)	10452|TOMM40(22.373)	196743|PAOX(22.373)	9398|CD101(22.373)	223|ALDH9A1(22.373)	144193|AMDHD1(22.373)	4923|NTSR1(22.373)	6038|RNASE4(22.373)	31|ACACA(22.373)	79624|ARMT1(22.373)	3736|KCNA1(22.373)	3553|IL1B(22.373)	11123|RCAN3(22.373)	55256|ADI1(22.373)	56953|NT5M(22.373)	9353|SLIT2(22.373)	1583|CYP11A1(22.373)	5723|PSPH(22.373)	4544|MTNR1B(22.373)	578|BAK1(22.373)	113675|SDSL(22.373)	1723|DHODH(22.373)	58478|ENOPH1(22.373)	56267|CCBL2(22.373)
11968802	476|ATP1A1(48.000)
122097	2908|NR3C1(48.000)	476|ATP1A1(48.000)
5321087
6438135	3614|IMPDH1(23.000)	3615|IMPDH2(23.000)
5316743
432524	476|ATP1A1(48.000)
10104370	3750|KCND1(80.882)	3738|KCNA3(80.882)	5564|PRKAB1(80.882)	124|ADH1A(80.882)	3744|KCNA10(80.882)	2593|GAMT(80.882)	3748|KCNC3(80.882)	3736|KCNA1(80.882)	3737|KCNA2(80.882)	7173|TPO(80.882)	847|CAT(80.882)	3745|KCNB1(80.882)	125|ADH1B(80.882)	1742|DLG4(80.882)	3747|KCNC2(80.882)	3746|KCNC1(80.882)	126|ADH1C(80.882)	9312|KCNB2(80.882)	3741|KCNA5(80.882)	6035|RNASE1(80.882)	3751|KCND2(80.882)	217|ALDH2(80.882)	3739|KCNA4(80.882)	3743|KCNA7(80.882)	3742|KCNA6(80.882)	3752|KCND3(80.882)	2983|GUCY1B3(55.444)	2628|GATM(55.444)	50801|KCNK4(55.444)	389434|IYD(55.444)	3784|KCNQ1(55.444)	1586|CYP17A1(48.000)	2099|ESR1(48.000)	5241|PGR(48.000)	4986|OPRK1(48.000)	4306|NR3C2(48.000)	2203|FBP1(22.373)	9162|DGKI(22.373)	131|ADH7(22.373)	4781|NFIB(22.373)	114757|CYGB(22.373)	9369|NRXN3(22.373)	94030|LRRC4B(22.373)	343|AQP8(22.373)	170302|ARX(22.373)	3479|IGF1(22.373)	85358|SHANK3(22.373)	91703|ACY3(22.373)	443|ASPA(22.373)
602152	266629|SEC14L3(80.882)	5515|PPP2CA(80.882)	5578|PRKCA(80.882)	8856|NR1I2(80.882)	240|ALOX5(80.882)	5516|PPP2CB(80.882)	23541|SEC14L2(80.882)	1606|DGKA(80.882)	5579|PRKCB(80.882)	284904|SEC14L4(80.882)	5054|SERPINE1(55.444)	1113|CHGA(55.444)	1269|CNR2(48.000)	1268|CNR1(48.000)	730005|SEC14L6(23.000)	7299|TYR(23.000)	6513|SLC2A1(22.373)	3728|JUP(22.373)	2246|FGF1(22.373)	5318|PKP2(22.373)	5270|SERPINE2(22.373)	5447|POR(22.373)	6348|CCL3(22.373)	9429|ABCG2(22.373)	8651|SOCS1(22.373)	6720|SREBF1(22.373)	5771|PTPN2(22.373)	7274|TTPA(22.373)	5562|PRKAA1(22.373)	5518|PPP2R1A(22.373)	5244|ABCB4(22.373)	11187|PKP3(22.373)	5582|PRKCG(22.373)	4771|NF2(22.373)	5243|ABCB1(22.373)	173|AFM(22.373)	9619|ABCG1(22.373)	5978|REST(22.373)
126312
8768	1645|AKR1C1(48.000)	5742|PTGS1(48.000)	5743|PTGS2(48.000)
6432308	3750|KCND1(80.882)	3738|KCNA3(80.882)	5564|PRKAB1(80.882)	124|ADH1A(80.882)	3744|KCNA10(80.882)	2593|GAMT(80.882)	3748|KCNC3(80.882)	3736|KCNA1(80.882)	3737|KCNA2(80.882)	7173|TPO(80.882)	847|CAT(80.882)	3745|KCNB1(80.882)	125|ADH1B(80.882)	1742|DLG4(80.882)	3747|KCNC2(80.882)	3746|KCNC1(80.882)	126|ADH1C(80.882)	9312|KCNB2(80.882)	3741|KCNA5(80.882)	6035|RNASE1(80.882)	3751|KCND2(80.882)	217|ALDH2(80.882)	3739|KCNA4(80.882)	3743|KCNA7(80.882)	3742|KCNA6(80.882)	3752|KCND3(80.882)	2983|GUCY1B3(55.444)	2628|GATM(55.444)	50801|KCNK4(55.444)	389434|IYD(55.444)	3784|KCNQ1(55.444)	1586|CYP17A1(48.000)	2099|ESR1(48.000)	5241|PGR(48.000)	4986|OPRK1(48.000)	4306|NR3C2(48.000)	2203|FBP1(22.373)	9162|DGKI(22.373)	131|ADH7(22.373)	4781|NFIB(22.373)	114757|CYGB(22.373)	9369|NRXN3(22.373)	94030|LRRC4B(22.373)	343|AQP8(22.373)	170302|ARX(22.373)	3479|IGF1(22.373)	85358|SHANK3(22.373)	91703|ACY3(22.373)	443|ASPA(22.373)
164676	57053|CHRNA10(80.882)
5793914	148|ADRA1A(80.882)	2104|ESRRG(80.882)	2100|ESR2(80.882)	150|ADRA2A(80.882)	2099|ESR1(80.882)	146|ADRA1D(80.882)	147|ADRA1B(80.882)	152|ADRA2C(80.882)	151|ADRA2B(80.882)	5261|PHKG2(55.444)	333|APLP1(55.444)	1139|CHRNA7(55.444)	3630|INS(55.444)	796|CALCA(55.444)	7022|TFAP2C(22.373)	27324|TOX3(22.373)	89797|NAV2(22.373)	7040|TGFB1(22.373)	154|ADRB2(22.373)	5469|MED1(22.373)	2931|GSK3A(22.373)	4824|NKX3-1(22.373)	1069|CETN2(22.373)	190|NR0B1(22.373)	1068|CETN1(22.373)	7442|TRPV1(22.373)	6469|SHH(22.373)	51176|LEF1(22.373)	156|ADRBK1(22.373)	409|ARRB2(22.373)	153|ADRB1(22.373)	7345|UCHL1(22.373)	5144|PDE4D(22.373)	2263|FGFR2(22.373)	5241|PGR(22.373)	133522|PPARGC1B(22.373)	54361|WNT4(22.373)	408|ARRB1(22.373)	8202|NCOA3(22.373)	374|AREG(22.373)	1816|DRD5(22.373)	493|ATP2B4(22.373)	57561|ARRDC3(22.373)	2852|GPER1(22.373)	7474|WNT5A(22.373)	134|ADORA1(22.373)	6868|ADAM17(22.373)	155|ADRB3(22.373)	4842|NOS1(22.373)
5319350	266629|SEC14L3(80.882)	5515|PPP2CA(80.882)	5578|PRKCA(80.882)	8856|NR1I2(80.882)	240|ALOX5(80.882)	5516|PPP2CB(80.882)	23541|SEC14L2(80.882)	1606|DGKA(80.882)	5579|PRKCB(80.882)	284904|SEC14L4(80.882)	5054|SERPINE1(55.444)	1113|CHGA(55.444)	6646|SOAT1(48.000)	4547|MTTP(48.000)	8435|SOAT2(48.000)	730005|SEC14L6(23.000)	1269|CNR2(23.000)	7299|TYR(23.000)	1268|CNR1(23.000)	6513|SLC2A1(22.373)	3728|JUP(22.373)	2246|FGF1(22.373)	5318|PKP2(22.373)	5270|SERPINE2(22.373)	5447|POR(22.373)	6348|CCL3(22.373)	9429|ABCG2(22.373)	8651|SOCS1(22.373)	6720|SREBF1(22.373)	5771|PTPN2(22.373)	7274|TTPA(22.373)	5562|PRKAA1(22.373)	5518|PPP2R1A(22.373)	5244|ABCB4(22.373)	11187|PKP3(22.373)	5582|PRKCG(22.373)	4771|NF2(22.373)	5243|ABCB1(22.373)	173|AFM(22.373)	9619|ABCG1(22.373)	5978|REST(22.373)
389	51686|OAZ3(686.000)	6542|SLC7A2(686.000)	10166|SLC25A15(686.000)	2628|GATM(686.000)	383|ARG1(686.000)	4942|OAT(686.000)	4947|OAZ2(686.000)	83884|SLC25A2(686.000)	84889|SLC7A3(686.000)	4946|OAZ1(686.000)	6541|SLC7A1(686.000)	6545|SLC7A4(686.000)	5009|OTC(686.000)	384|ARG2(686.000)	55699|IARS2(122.778)	586|BCAT1(122.778)	51451|LCMT1(122.778)	51520|LARS(122.778)	23395|LARS2(122.778)	36|ACADSB(122.778)	3376|IARS(122.778)	210|ALAD(122.778)	587|BCAT2(122.778)	9836|LCMT2(122.778)	6510|SLC1A5(80.882)	2806|GOT2(80.882)	84706|GPT2(80.882)	570|BAAT(80.882)	6470|SHMT1(80.882)	18|ABAT(80.882)	6505|SLC1A1(80.882)	2653|GCSH(80.882)	23428|SLC7A8(80.882)	5471|PPAT(80.882)	91703|ACY3(80.882)	443|ASPA(80.882)	2742|GLRA2(80.882)	211|ALAS1(80.882)	23464|GCAT(80.882)	10991|SLC38A3(80.882)	7407|VARS(80.882)	9054|NFS1(80.882)	6509|SLC1A4(80.882)	122622|ADSSL1(80.882)	7419|VDAC3(80.882)	2937|GSS(80.882)	440|ASNS(80.882)	8001|GLRA3(80.882)	55157|DARS2(80.882)
389(continued)	55034|MOCOS(22.373)	3357|HTR2B(22.373)	56301|SLC7A10(22.373)	7083|TK1(22.373)	57620|STIM2(22.373)	5311|PKD2(22.373)	9356|SLC22A6(22.373)	10452|TOMM40(22.373)	196743|PAOX(22.373)	9398|CD101(22.373)	223|ALDH9A1(22.373)	144193|AMDHD1(22.373)	4923|NTSR1(22.373)	6038|RNASE4(22.373)	31|ACACA(22.373)	79624|ARMT1(22.373)	3736|KCNA1(22.373)	3553|IL1B(22.373)	11123|RCAN3(22.373)	55256|ADI1(22.373)	56953|NT5M(22.373)	9353|SLIT2(22.373)	1583|CYP11A1(22.373)	5723|PSPH(22.373)	4544|MTNR1B(22.373)	578|BAK1(22.373)	113675|SDSL(22.373)	1723|DHODH(22.373)	58478|ENOPH1(22.373)	56267|CCBL2(22.373)	84134|TOMM40L(22.373)	3155|HMGCL(22.373)	85366|MYLK2(22.373)	64849|SLC13A3(22.373)	847|CAT(22.373)	38|ACAT1(22.373)	54896|PQLC2(22.373)	56922|MCCC1(22.373)	5832|ALDH18A1(22.373)	3145|HMBS(22.373)	153201|SLC36A2(22.373)	5336|PLCG2(22.373)	7137|TNNI3(22.373)	27304|MOCS3(22.373)	122665|RNASE8(22.373)	1610|DAO(22.373)	26227|PHGDH(22.373)	64087|MCCC2(22.373)	8424|BBOX1(22.373)
45479307	476|ATP1A1(48.000)
2360
441905	7852|CXCR4(48.000)
3634567
107152	3750|KCND1(80.882)	3738|KCNA3(80.882)	5564|PRKAB1(80.882)	124|ADH1A(80.882)	3744|KCNA10(80.882)	2593|GAMT(80.882)	3748|KCNC3(80.882)	3736|KCNA1(80.882)	3737|KCNA2(80.882)	7173|TPO(80.882)	847|CAT(80.882)	3745|KCNB1(80.882)	125|ADH1B(80.882)	1742|DLG4(80.882)	3747|KCNC2(80.882)	3746|KCNC1(80.882)	126|ADH1C(80.882)	9312|KCNB2(80.882)	3741|KCNA5(80.882)	6035|RNASE1(80.882)	3751|KCND2(80.882)	217|ALDH2(80.882)	3739|KCNA4(80.882)	3743|KCNA7(80.882)	3742|KCNA6(80.882)	3752|KCND3(80.882)	2983|GUCY1B3(55.444)	2628|GATM(55.444)	50801|KCNK4(55.444)	389434|IYD(55.444)	3784|KCNQ1(55.444)	2203|FBP1(22.373)	9162|DGKI(22.373)	131|ADH7(22.373)	4781|NFIB(22.373)	114757|CYGB(22.373)	9369|NRXN3(22.373)	94030|LRRC4B(22.373)	343|AQP8(22.373)	170302|ARX(22.373)	3479|IGF1(22.373)	85358|SHANK3(22.373)	91703|ACY3(22.373)	443|ASPA(22.373)	9378|NRXN1(22.373)	1906|EDN1(22.373)	5020|OXT(22.373)	9863|MAGI2(22.373)	348|APOE(22.373)
5320113	8600|TNFSF11(80.882)	4790|NFKB1(80.882)	2555|GABRA2(80.882)	2563|GABRD(80.882)	1137|CHRNA4(80.882)	2560|GABRB1(80.882)	2567|GABRG3(80.882)	116444|GRIN3B(80.882)	7124|TNF(80.882)	1139|CHRNA7(80.882)	2903|GRIN2A(80.882)	1583|CYP11A1(80.882)	6331|SCN5A(80.882)	2564|GABRE(80.882)	2556|GABRA3(80.882)	2565|GABRG1(80.882)	2263|FGFR2(80.882)	2568|GABRP(80.882)	2891|GRIA2(80.882)	1003|CDH5(80.882)	2557|GABRA4(80.882)	2561|GABRB2(80.882)	2905|GRIN2C(80.882)	2904|GRIN2B(80.882)	55879|GABRQ(80.882)	5742|PTGS1(80.882)	5004|ORM1(80.882)	5743|PTGS2(80.882)	2562|GABRB3(80.882)	116443|GRIN3A(80.882)	2558|GABRA5(80.882)	2559|GABRA6(80.882)	2554|GABRA1(80.882)	2566|GABRG2(80.882)	2906|GRIN2D(80.882)	89832|CHRFAM7A(80.882)	51185|CRBN(80.882)	1588|CYP19A1(80.882)	5005|ORM2(80.882)	2898|GRIK2(80.882)	2902|GRIN1(80.882)	2255|FGF10(55.444)	51176|LEF1(55.444)	8862|APLN(55.444)	8792|TNFRSF11A(55.444)	8626|TP63(55.444)	147|ADRA1B(55.444)	2260|FGFR1(55.444)	2053|EPHX2(55.444)
5320113(continued)	2702|GJA5(22.373)	5744|PTHLH(22.373)	2897|GRIK1(22.373)	6662|SOX9(22.373)	128506|OCSTAMP(22.373)	5830|PEX5(22.373)	5155|PDGFB(22.373)	54658|UGT1A1(22.373)	355|FAS(22.373)	3814|KISS1(22.373)	2917|GRM7(22.373)	1543|CYP1A1(22.373)	2353|FOS(22.373)	63976|PRDM16(22.373)	1594|CYP27B1(22.373)	3293|HSD17B3(22.373)	140706|CCM2L(22.373)
336327	266629|SEC14L3(80.882)	5515|PPP2CA(80.882)	5578|PRKCA(80.882)	8856|NR1I2(80.882)	240|ALOX5(80.882)	5516|PPP2CB(80.882)	23541|SEC14L2(80.882)	1606|DGKA(80.882)	5579|PRKCB(80.882)	284904|SEC14L4(80.882)	5054|SERPINE1(55.444)	1113|CHGA(55.444)	730005|SEC14L6(23.000)	1269|CNR2(23.000)	7299|TYR(23.000)	1268|CNR1(23.000)	6513|SLC2A1(22.373)	3728|JUP(22.373)	2246|FGF1(22.373)	5318|PKP2(22.373)	5270|SERPINE2(22.373)	5447|POR(22.373)	6348|CCL3(22.373)	9429|ABCG2(22.373)	8651|SOCS1(22.373)	6720|SREBF1(22.373)	5771|PTPN2(22.373)	7274|TTPA(22.373)	5562|PRKAA1(22.373)	5518|PPP2R1A(22.373)	5244|ABCB4(22.373)	11187|PKP3(22.373)	5582|PRKCG(22.373)	4771|NF2(22.373)	5243|ABCB1(22.373)	173|AFM(22.373)	9619|ABCG1(22.373)	5978|REST(22.373)
5284507	2099|ESR1(80.882)	5241|PGR(80.882)	54361|WNT4(55.444)	7022|TFAP2C(22.373)	8600|TNFSF11(22.373)	5245|PHB(22.373)	27324|TOX3(22.373)	7040|TGFB1(22.373)	5469|MED1(22.373)	4824|NKX3-1(22.373)	2100|ESR2(22.373)	4734|NEDD4(22.373)	6469|SHH(22.373)	6317|SERPINB3(22.373)	51176|LEF1(22.373)	2263|FGFR2(22.373)	6714|SRC(22.373)	51366|UBR5(22.373)	374|AREG(22.373)	947|CD34(22.373)	2852|GPER1(22.373)	7474|WNT5A(22.373)	6662|SOX9(22.373)	5155|PDGFB(22.373)	7421|VDR(22.373)	8805|TRIM24(22.373)
1549073	113451|AZIN2(686.000)	435|ASL(686.000)	4843|NOS2(686.000)	84889|SLC7A3(686.000)	445|ASS1(686.000)	6541|SLC7A1(686.000)	6545|SLC7A4(686.000)	4846|NOS3(686.000)	384|ARG2(686.000)	51702|PADI3(122.778)	11240|PADI2(122.778)	23576|DDAH1(122.778)	23564|DDAH2(122.778)	23569|PADI4(122.778)	5009|OTC(122.778)	4842|NOS1(122.778)	353238|PADI6(122.778)	29943|PADI1(122.778)	3162|HMOX1(55.444)	51686|OAZ3(55.444)	79814|AGMAT(55.444)	9314|KLF4(55.444)	2796|GNRH1(55.444)	383|ARG1(55.444)	51582|AZIN1(55.444)	6510|SLC1A5(23.000)	2806|GOT2(23.000)	84706|GPT2(23.000)	570|BAAT(23.000)	6470|SHMT1(23.000)	18|ABAT(23.000)	6505|SLC1A1(23.000)	6542|SLC7A2(23.000)	2653|GCSH(23.000)	23428|SLC7A8(23.000)	5471|PPAT(23.000)	91703|ACY3(23.000)	443|ASPA(23.000)	55699|IARS2(23.000)	2742|GLRA2(23.000)	211|ALAS1(23.000)	586|BCAT1(23.000)	23464|GCAT(23.000)	10991|SLC38A3(23.000)	7407|VARS(23.000)	9054|NFS1(23.000)	10166|SLC25A15(23.000)	6509|SLC1A4(23.000)	122622|ADSSL1(23.000)
623940
149138	1131|CHRM3(23.000)	1128|CHRM1(23.000)	1129|CHRM2(23.000)	1132|CHRM4(23.000)
5281705
441934	476|ATP1A1(48.000)
432449	476|ATP1A1(48.000)
160142	3360|HTR4(80.882)	2555|GABRA2(80.882)	5627|PROS1(80.882)	8858|PROZ(80.882)	552|AVPR1A(80.882)	4835|NQO2(80.882)	3351|HTR1B(80.882)	2556|GABRA3(80.882)	2155|F7(80.882)	2158|F9(80.882)	2677|GGCX(80.882)	2159|F10(80.882)	79001|VKORC1(80.882)	3725|JUN(80.882)	5624|PROC(80.882)	4988|OPRM1(80.882)	186|AGTR2(80.882)	632|BGLAP(80.882)	5742|PTGS1(80.882)	554|AVPR2(80.882)	3350|HTR1A(80.882)	5743|PTGS2(80.882)	3359|HTR3A(80.882)	2554|GABRA1(80.882)	1728|NQO1(80.882)	185|AGTR1(80.882)	154807|VKORC1L1(80.882)	2147|F2(80.882)	183|AGT(55.444)	84869|CBR4(55.444)	551|AVP(55.444)	5076|PAX2(55.444)	1601|DAB2(55.444)	4256|MGP(55.444)	2152|F3(55.444)	79971|WLS(55.444)	2850|GPR27(55.444)	8710|SERPINB7(55.444)	88|ACTN2(55.444)	57447|NDRG2(22.373)	5105|PCK1(22.373)	112|ADCY6(22.373)	10135|NAMPT(22.373)	28984|RGCC(22.373)	9200|HACD1(22.373)	1435|CSF1(22.373)	146433|IL34(22.373)	114897|C1QTNF1(22.373)	4158|MC2R(22.373)
5318869
5281792
5319688
626608	1723|DHODH(48.000)
11392484	2100|ESR2(122.778)	2099|ESR1(122.778)	8856|NR1I2(122.778)	4986|OPRK1(48.000)	4988|OPRM1(48.000)	240|ALOX5(48.000)	7022|TFAP2C(22.373)	6513|SLC2A1(22.373)	27324|TOX3(22.373)	7040|TGFB1(22.373)	5469|MED1(22.373)	4824|NKX3-1(22.373)	6469|SHH(22.373)	51176|LEF1(22.373)	2263|FGFR2(22.373)	5241|PGR(22.373)	9429|ABCG2(22.373)	54361|WNT4(22.373)	374|AREG(22.373)	5244|ABCB4(22.373)	2852|GPER1(22.373)	7474|WNT5A(22.373)	6662|SOX9(22.373)	7421|VDR(22.373)	5243|ABCB1(22.373)	8805|TRIM24(22.373)
11968801	476|ATP1A1(48.000)
736186
441923	476|ATP1A1(48.000)
1549778	27115|PDE7B(80.882)	8654|PDE5A(80.882)	5152|PDE9A(80.882)	5141|PDE4A(80.882)	6261|RYR1(80.882)	1586|CYP17A1(80.882)	5139|PDE3A(80.882)	135|ADORA2A(80.882)	3708|ITPR1(80.882)	5145|PDE6A(80.882)	5591|PRKDC(80.882)	5293|PIK3CD(80.882)	2099|ESR1(80.882)	5140|PDE3B(80.882)	5226|PGD(80.882)	5290|PIK3CA(80.882)	136|ADORA2B(80.882)	5136|PDE1A(80.882)	5144|PDE4D(80.882)	5241|PGR(80.882)	5291|PIK3CB(80.882)	3709|ITPR2(80.882)	5153|PDE1B(80.882)	4986|OPRK1(80.882)	5150|PDE7A(80.882)	3710|ITPR3(80.882)	23649|POLA2(80.882)	5143|PDE4C(80.882)	10846|PDE10A(80.882)	5137|PDE1C(80.882)	472|ATM(80.882)	5158|PDE6B(80.882)	5142|PDE4B(80.882)	5138|PDE2A(80.882)	134|ADORA1(80.882)	1588|CYP19A1(80.882)	8622|PDE8B(80.882)	4907|NT5E(80.882)	3066|HDAC2(80.882)	5146|PDE6C(80.882)	50940|PDE11A(80.882)	5151|PDE8A(80.882)	4306|NR3C2(80.882)	60561|RINT1(55.444)	8737|RIPK1(55.444)	5295|PIK3R1(55.444)	54361|WNT4(55.444)	6865|TACR2(55.444)	272|AMPD3(55.444)
1549778(continued)	3920|LAMP2(22.373)	4744|NEFH(22.373)	84656|GLYR1(22.373)	7421|VDR(22.373)	2778|GNAS(22.373)	22916|NCBP2(22.373)	7168|TPM1(22.373)	23533|PIK3R5(22.373)	5046|PCSK6(22.373)	8805|TRIM24(22.373)	5978|REST(22.373)	1395|CRHR2(22.373)	610|HCN2(22.373)	5897|RAG2(22.373)	4799|NFX1(22.373)	80834|TAS1R2(22.373)
445858
5319351	266629|SEC14L3(80.882)	5515|PPP2CA(80.882)	5578|PRKCA(80.882)	8856|NR1I2(80.882)	240|ALOX5(80.882)	5516|PPP2CB(80.882)	23541|SEC14L2(80.882)	1606|DGKA(80.882)	5579|PRKCB(80.882)	284904|SEC14L4(80.882)	5054|SERPINE1(55.444)	1113|CHGA(55.444)	6646|SOAT1(48.000)	4547|MTTP(48.000)	8435|SOAT2(48.000)	730005|SEC14L6(23.000)	1269|CNR2(23.000)	7299|TYR(23.000)	1268|CNR1(23.000)	6513|SLC2A1(22.373)	3728|JUP(22.373)	2246|FGF1(22.373)	5318|PKP2(22.373)	5270|SERPINE2(22.373)	5447|POR(22.373)	6348|CCL3(22.373)	9429|ABCG2(22.373)	8651|SOCS1(22.373)	6720|SREBF1(22.373)	5771|PTPN2(22.373)	7274|TTPA(22.373)	5562|PRKAA1(22.373)	5518|PPP2R1A(22.373)	5244|ABCB4(22.373)	11187|PKP3(22.373)	5582|PRKCG(22.373)	4771|NF2(22.373)	5243|ABCB1(22.373)	173|AFM(22.373)	9619|ABCG1(22.373)	5978|REST(22.373)
318797	1131|CHRM3(23.000)	1128|CHRM1(23.000)	1129|CHRM2(23.000)	1132|CHRM4(23.000)
177149	266629|SEC14L3(80.882)	5515|PPP2CA(80.882)	5578|PRKCA(80.882)	8856|NR1I2(80.882)	240|ALOX5(80.882)	5516|PPP2CB(80.882)	23541|SEC14L2(80.882)	1606|DGKA(80.882)	5579|PRKCB(80.882)	284904|SEC14L4(80.882)	5054|SERPINE1(55.444)	1113|CHGA(55.444)	1269|CNR2(48.000)	1268|CNR1(48.000)	730005|SEC14L6(23.000)	7299|TYR(23.000)	6513|SLC2A1(22.373)	3728|JUP(22.373)	2246|FGF1(22.373)	5318|PKP2(22.373)	5270|SERPINE2(22.373)	5447|POR(22.373)	6348|CCL3(22.373)	9429|ABCG2(22.373)	8651|SOCS1(22.373)	6720|SREBF1(22.373)	5771|PTPN2(22.373)	7274|TTPA(22.373)	5562|PRKAA1(22.373)	5518|PPP2R1A(22.373)	5244|ABCB4(22.373)	11187|PKP3(22.373)	5582|PRKCG(22.373)	4771|NF2(22.373)	5243|ABCB1(22.373)	173|AFM(22.373)	9619|ABCG1(22.373)	5978|REST(22.373)
5280378
105119	8654|PDE5A(23.000)	50940|PDE11A(23.000)
442811	266629|SEC14L3(80.882)	5515|PPP2CA(80.882)	5578|PRKCA(80.882)	8856|NR1I2(80.882)	240|ALOX5(80.882)	5516|PPP2CB(80.882)	23541|SEC14L2(80.882)	1606|DGKA(80.882)	5579|PRKCB(80.882)	284904|SEC14L4(80.882)	5054|SERPINE1(55.444)	1113|CHGA(55.444)	1269|CNR2(48.000)	1268|CNR1(48.000)	730005|SEC14L6(23.000)	7299|TYR(23.000)	6513|SLC2A1(22.373)	3728|JUP(22.373)	2246|FGF1(22.373)	5318|PKP2(22.373)	5270|SERPINE2(22.373)	5447|POR(22.373)	6348|CCL3(22.373)	9429|ABCG2(22.373)	8651|SOCS1(22.373)	6720|SREBF1(22.373)	5771|PTPN2(22.373)	7274|TTPA(22.373)	5562|PRKAA1(22.373)	5518|PPP2R1A(22.373)	5244|ABCB4(22.373)	11187|PKP3(22.373)	5582|PRKCG(22.373)	4771|NF2(22.373)	5243|ABCB1(22.373)	173|AFM(22.373)	9619|ABCG1(22.373)	5978|REST(22.373)
5280863	133688|UGT3A1(known target in DrugBank)	3292|HSD17B1(26.373)	1429|CRYZ(23.000)	79001|VKORC1(23.000)	1728|NQO1(23.000)
89406	1723|DHODH(48.000)
638278	3292|HSD17B1(80.882)	2099|ESR1(23.000)	1080|CFTR(23.000)	8644|AKR1C3(22.373)	8630|HSD17B6(22.373)	3294|HSD17B2(22.373)	1583|CYP11A1(22.373)	54361|WNT4(22.373)	6770|STAR(22.373)	7923|HSD17B8(22.373)	10170|DHRS9(22.373)	3293|HSD17B3(22.373)
6479915
98953	148|ADRA1A(80.882)	2104|ESRRG(80.882)	2100|ESR2(80.882)	150|ADRA2A(80.882)	2099|ESR1(80.882)	146|ADRA1D(80.882)	147|ADRA1B(80.882)	152|ADRA2C(80.882)	151|ADRA2B(80.882)	5261|PHKG2(55.444)	333|APLP1(55.444)	1139|CHRNA7(55.444)	3630|INS(55.444)	796|CALCA(55.444)	7022|TFAP2C(22.373)	27324|TOX3(22.373)	89797|NAV2(22.373)	7040|TGFB1(22.373)	154|ADRB2(22.373)	5469|MED1(22.373)	2931|GSK3A(22.373)	4824|NKX3-1(22.373)	1069|CETN2(22.373)	190|NR0B1(22.373)	1068|CETN1(22.373)	7442|TRPV1(22.373)	6469|SHH(22.373)	51176|LEF1(22.373)	156|ADRBK1(22.373)	409|ARRB2(22.373)	153|ADRB1(22.373)	7345|UCHL1(22.373)	5144|PDE4D(22.373)	2263|FGFR2(22.373)	5241|PGR(22.373)	133522|PPARGC1B(22.373)	54361|WNT4(22.373)	408|ARRB1(22.373)	8202|NCOA3(22.373)	374|AREG(22.373)	1816|DRD5(22.373)	493|ATP2B4(22.373)	57561|ARRDC3(22.373)	2852|GPER1(22.373)	7474|WNT5A(22.373)	134|ADORA1(22.373)	6868|ADAM17(22.373)	155|ADRB3(22.373)	4842|NOS1(22.373)
624381
5280343	506|ATP5B(known target in DrugBank)	9262|STK17B(known target in DrugBank)	509|ATP5C1(known target in DrugBank)	26275|HIBCH(known target in DrugBank)	5294|PIK3CG(known target in DrugBank)	133688|UGT3A1(known target in DrugBank)	5292|PIM1(known target in DrugBank)	498|ATP5A1(known target in DrugBank)	3055|HCK(known target in DrugBank)	3356|HTR2A(26.373)	3357|HTR2B(26.373)	150|ADRA2A(26.373)	3351|HTR1B(26.373)	3358|HTR2C(26.373)	3352|HTR1D(26.373)	1813|DRD2(26.373)	1815|DRD4(26.373)	3350|HTR1A(26.373)	152|ADRA2C(26.373)	50632|CALY(26.373)	1814|DRD3(26.373)	1816|DRD5(26.373)	1812|DRD1(26.373)	151|ADRA2B(26.373)	782|CACNB1(25.857)	2893|GRIA4(25.857)	2555|GABRA2(25.857)	5627|PROS1(25.857)	8858|PROZ(25.857)	10369|CACNG2(25.857)	2563|GABRD(25.857)	1137|CHRNA4(25.857)	1142|CHRNB3(25.857)	2560|GABRB1(25.857)	2890|GRIA1(25.857)	4835|NQO2(25.857)	2742|GLRA2(25.857)	3760|KCNJ3(25.857)	2567|GABRG3(25.857)	7412|VCAM1(25.857)	1139|CHRNA7(25.857)	3763|KCNJ6(25.857)	2564|GABRE(25.857)	2556|GABRA3(25.857)	2155|F7(25.857)	2030|SLC29A1(25.857)	779|CACNA1S(25.857)	2565|GABRG1(25.857)	2158|F9(25.857)
10086184
94275	3750|KCND1(80.882)	3738|KCNA3(80.882)	5564|PRKAB1(80.882)	124|ADH1A(80.882)	3744|KCNA10(80.882)	2593|GAMT(80.882)	3748|KCNC3(80.882)	3736|KCNA1(80.882)	3737|KCNA2(80.882)	7173|TPO(80.882)	847|CAT(80.882)	3745|KCNB1(80.882)	125|ADH1B(80.882)	1742|DLG4(80.882)	3747|KCNC2(80.882)	3746|KCNC1(80.882)	126|ADH1C(80.882)	9312|KCNB2(80.882)	3741|KCNA5(80.882)	6035|RNASE1(80.882)	3751|KCND2(80.882)	217|ALDH2(80.882)	3739|KCNA4(80.882)	3743|KCNA7(80.882)	3742|KCNA6(80.882)	3752|KCND3(80.882)	2983|GUCY1B3(55.444)	2628|GATM(55.444)	50801|KCNK4(55.444)	389434|IYD(55.444)	3784|KCNQ1(55.444)	2203|FBP1(22.373)	9162|DGKI(22.373)	131|ADH7(22.373)	4781|NFIB(22.373)	114757|CYGB(22.373)	9369|NRXN3(22.373)	94030|LRRC4B(22.373)	343|AQP8(22.373)	170302|ARX(22.373)	3479|IGF1(22.373)	85358|SHANK3(22.373)	91703|ACY3(22.373)	443|ASPA(22.373)	9378|NRXN1(22.373)	1906|EDN1(22.373)	5020|OXT(22.373)	9863|MAGI2(22.373)	348|APOE(22.373)
10415411	367|AR(23.000)	2147|F2(23.000)
689043	4282|MIF(known target in DrugBank)	367|AR(26.373)	3458|IFNG(23.000)	7172|TPMT(23.000)
5281149
11777169
160254
6451084	3614|IMPDH1(23.000)	3615|IMPDH2(23.000)
369514	55244|SLC47A1(48.000)	1576|CYP3A4(48.000)	1595|CYP51A1(48.000)	3757|KCNH2(48.000)	476|ATP1A1(48.000)	2862|MLNR(48.000)	28234|SLCO1B3(48.000)	213|ALB(48.000)	5243|ABCB1(48.000)	10599|SLCO1B1(48.000)
127985	55244|SLC47A1(48.000)	1576|CYP3A4(48.000)	1595|CYP51A1(48.000)	3757|KCNH2(48.000)	476|ATP1A1(48.000)	2862|MLNR(48.000)	28234|SLCO1B3(48.000)	213|ALB(48.000)	5243|ABCB1(48.000)	10599|SLCO1B1(48.000)
122690	7852|CXCR4(48.000)
6918391	3750|KCND1(80.882)	3738|KCNA3(80.882)	5564|PRKAB1(80.882)	124|ADH1A(80.882)	3744|KCNA10(80.882)	2593|GAMT(80.882)	3748|KCNC3(80.882)	3736|KCNA1(80.882)	3737|KCNA2(80.882)	7173|TPO(80.882)	847|CAT(80.882)	3745|KCNB1(80.882)	125|ADH1B(80.882)	1742|DLG4(80.882)	3747|KCNC2(80.882)	3746|KCNC1(80.882)	126|ADH1C(80.882)	9312|KCNB2(80.882)	3741|KCNA5(80.882)	6035|RNASE1(80.882)	3751|KCND2(80.882)	217|ALDH2(80.882)	3739|KCNA4(80.882)	3743|KCNA7(80.882)	3742|KCNA6(80.882)	3752|KCND3(80.882)	2983|GUCY1B3(55.444)	2628|GATM(55.444)	50801|KCNK4(55.444)	389434|IYD(55.444)	3784|KCNQ1(55.444)	2203|FBP1(22.373)	9162|DGKI(22.373)	131|ADH7(22.373)	4781|NFIB(22.373)	114757|CYGB(22.373)	9369|NRXN3(22.373)	94030|LRRC4B(22.373)	343|AQP8(22.373)	170302|ARX(22.373)	3479|IGF1(22.373)	85358|SHANK3(22.373)	91703|ACY3(22.373)	443|ASPA(22.373)	9378|NRXN1(22.373)	1906|EDN1(22.373)	5020|OXT(22.373)	9863|MAGI2(22.373)	348|APOE(22.373)
5319733	266629|SEC14L3(80.882)	5515|PPP2CA(80.882)	5578|PRKCA(80.882)	8856|NR1I2(80.882)	240|ALOX5(80.882)	5516|PPP2CB(80.882)	23541|SEC14L2(80.882)	1606|DGKA(80.882)	5579|PRKCB(80.882)	284904|SEC14L4(80.882)	5054|SERPINE1(55.444)	1113|CHGA(55.444)	730005|SEC14L6(23.000)	1269|CNR2(23.000)	7299|TYR(23.000)	1268|CNR1(23.000)	6513|SLC2A1(22.373)	3728|JUP(22.373)	2246|FGF1(22.373)	5318|PKP2(22.373)	5270|SERPINE2(22.373)	5447|POR(22.373)	6348|CCL3(22.373)	9429|ABCG2(22.373)	8651|SOCS1(22.373)	6720|SREBF1(22.373)	5771|PTPN2(22.373)	7274|TTPA(22.373)	5562|PRKAA1(22.373)	5518|PPP2R1A(22.373)	5244|ABCB4(22.373)	11187|PKP3(22.373)	5582|PRKCG(22.373)	4771|NF2(22.373)	5243|ABCB1(22.373)	173|AFM(22.373)	9619|ABCG1(22.373)	5978|REST(22.373)
11779541	1269|CNR2(80.882)	1268|CNR1(80.882)	1813|DRD2(55.444)	266629|SEC14L3(23.000)	5515|PPP2CA(23.000)	5578|PRKCA(23.000)	8856|NR1I2(23.000)	240|ALOX5(23.000)	5516|PPP2CB(23.000)	23541|SEC14L2(23.000)	1606|DGKA(23.000)	5579|PRKCB(23.000)	284904|SEC14L4(23.000)	207|AKT1(22.373)	1236|CCR7(22.373)	57406|ABHD6(22.373)	11343|MGLL(22.373)	2207|FCER1G(22.373)	7341|SUMO1(22.373)	9290|GPR55(22.373)	1141|CHRNB2(22.373)	2205|FCER1A(22.373)	859|CAV3(22.373)	388591|RNF207(22.373)	718|C3(22.373)	747|DAGLA(22.373)	440503|PLIN5(22.373)	7784|ZP3(22.373)
[truncated: 198 more columns]

## Sheet: Table S3
HIE	KEGG pathway ID	KEGG pathway name	P_value	Adjusted P_value	the number of targets mapped to this term	Enrichment Ratio	target list mapped to this term
5.2	#	Endocrine system	3.49e-08	3.06e-07	162	1.5	ACACA;ACACB;ACADM;ACE;ACE2;ACOX1;ACSL3;ACSL4;ADIPOQ;AGT;AGTR1;AGTR2;AKR1C3;ALOX5;ANAPC2;APOA1;APOA2;ATP1A1;ATP1A2;BAD;BMP15;BMP4;BMP6;CACNA1C;CACNA1D;CACNA1S;CACNA2D1;CACNA2D2;CACNB1;CACNG1;CACNG2;CAMK2D;CAMK2G;CD36;CDC42;CDKN1A;CHRM3;CTNNB1;CYP11A1;CYP17A1;CYP19A1;CYP1A1;CYP27A1;DCT;EDN1;ESR1;ESR2;FABP3;FADS2;FBP1;FFAR1;FOS;FXYD2;FZD1;FZD2;GABBR1;GABBR2;GNRH1;GPER1;GPX7;GSR;GUCY1B3;HDAC1;HDAC2;H…
3.2	#	Signal transduction	0.016	0.0548	270	1.1	ACACA;ACACB;ACVR2A;ADAM17;ADIPOQ;ADORA1;ADORA2A;ADORA2B;ADORA3;ADRA1A;ADRA1B;ADRA1D;ADRA2A;ADRA2B;ADRA2C;ADRB1;ADRB2;ADRB3;AGTR1;ANGPT1;AREG;ARRB1;ARRB2;ATM;ATP1A1;ATP1A2;ATP2A1;ATP2B4;AVPR1A;AVPR1B;BAD;BCL2;BCL2L1;BCL2L11;BDKRB2;BMP2;BMP4;BMP5;BMP6;BNIP3;CACNA1A;CACNA1B;CACNA1C;CACNA1D;CACNA1H;CACNA1S;CACNA2D1;CACNA2D2;CACNB1;CACNG1;CACNG2;CAMK2D;CAMK2G;CAT;CCL5;CD36;CDC42;CDKN1A;CFTR;CHRM1;CHRM…
1.1	#	Overview	3.28e-21	1.53e-19	80	2.9	AADAT;ACACA;ACACB;ACADM;ACADS;ACADSB;ACAT1;ACAT2;ACOX1;ACSL3;ACSL4;ACY1;AGXT;ALDH18A1;ALDH7A1;AMT;ARG1;ARG2;ASL;ASS1;BCAT1;BCAT2;CBS;CPS1;CTH;DLD;DLST;ELOVL2;ELOVL5;ELOVL6;FADS1;FADS2;FBP1;FH;G6PD;GLDC;GLUL;GOT1;GOT2;GPT;GPT2;HACD1;HADHA;HIBCH;MCEE;MTHFR;MTR;MUT;NAGS;OGDH;OTC;PAH;PCCA;PCCB;PECR;PGD;PGLS;PHGDH;PKLR;PSAT1;PSPH;PYCR1;PYCR2;PYCRL;SCD;SCD5;SDHA;SDHB;SDHC;SDHD;SDS;SDSL;SHMT1;SHMT2;SUCL…
5.7	#	Sensory system	1	1	38	0.4	ARRB1;ARRB2;BDKRB2;CACNA1A;CACNA1B;CAMK2D;CAMK2G;F2RL1;GNAT1;GNAT2;GNAT3;HRH1;HTR2A;HTR2B;HTR2C;IGF1;ITPR1;ITPR2;ITPR3;KCNB1;PDE1A;PDE1C;PDE6A;PDE6B;PLCG2;PTGER2;PTGER4;RHO;SRC;TAS1R1;TAS1R2;TAS1R3;TRPA1;TRPM8;TRPV1;TRPV2;TRPV3;TRPV4;
2.1	#	Transcription	1	1	7	0.2	ACIN1;NCBP2;PPIH;SNW1;SRSF6;TAF7;TBPL1;
3.3	#	Signaling molecules and interaction	7.27e-10	8.92e-09	182	1.5	ACVR2A;ADORA1;ADORA2A;ADORA2B;ADORA3;ADRA1A;ADRA1B;ADRA1D;ADRA2A;ADRA2B;ADRA2C;ADRB1;ADRB2;ADRB3;AGRN;AGTR1;AGTR2;AVPR1A;AVPR1B;AVPR2;BDKRB2;BMP2;CCL3;CCL5;CCR7;CD34;CD36;CD47;CDH5;CHRM1;CHRM2;CHRM3;CHRM4;CHRM5;CHRNA10;CHRNA2;CHRNA3;CHRNA4;CHRNA5;CHRNA6;CHRNA7;CHRNA9;CHRNB2;CHRNB3;CHRNB4;CLDN5;CNR1;CNR2;COL1A1;COL27A1;CRHR2;CSF1;CSF2;CX3CR1;CXCL13;CXCR4;DRD1;DRD2;DRD3;DRD4;DRD5;EDA;EGF;EPO;F2;F2R…
3.1	#	Membrane transport	0.424	0.797	8	1.1	ABCA1;ABCB1;ABCB4;ABCC2;ABCC4;ABCG1;ABCG2;CFTR;
1.8	#	Glycan biosynthesis and metabolism	1	1	3	0.1	B4GALT1;HYAL2;PLOD3;
1.11	#	Biosynthesis of other secondary metabolites	0.501	0.891	2	1.3	CYP1A2;XDH;
5.8	#	Development	0.991	1	30	0.7	CDC42;CSF1;CXCR4;CYBA;DPYSL2;FCGR1A;FOS;IFNG;ITGB3;JUNB;LILRB1;NCK1;NCK2;NOTCH1;PLCG2;PPARG;PPP3CA;PPP3CB;PPP3R1;ROCK1;ROCK2;SEMA4D;SLIT2;SLIT3;SOCS1;SPI1;TGFB1;TGFB2;TNFRSF11A;TNFSF11;
2.3	#	Folding, sorting and degradation	1	1	28	0.4	ANAPC2;BAK1;BAX;BCL2;CDC20;EIF2AK1;ERO1B;HSP90AA1;HSP90AB1;IFNG;MOCS1;MOCS2;MOCS3;MPST;NEDD4;NFS1;PARK2;PML;PNPT1;PPP1R15A;SOCS1;STUB1;STX1A;STX3;UBE2B;UBR5;VCP;VTI1A;
1.3	#	Energy metabolism	0.996	1	15	0.6	ATP5A1;ATP5B;ATP5C1;ATP6AP1;CA1;CA2;CA4;CA7;CPS1;GLUL;MPST;SDHA;SDHB;SDHC;SDHD;
1.6	#	Amino acid metabolism	1.15e-71	2.68e-69	172	3.9	AADAT;AASS;ABAT;ACAD8;ACADM;ACADS;ACADSB;ACAT1;ACAT2;ACMSD;ACY1;ACY3;ADH1A;ADH1B;ADH1C;ADH4;ADH7;ADI1;ADSL;ADSS;ADSSL1;AFMID;AGMAT;AGXT;AGXT2;AHCY;AHCYL1;ALAS1;ALAS2;ALDH18A1;ALDH1A3;ALDH1B1;ALDH2;ALDH3A1;ALDH3B1;ALDH3B2;ALDH4A1;ALDH5A1;ALDH7A1;ALDH9A1;AMDHD1;AMT;APIP;ARG1;ARG2;ASL;ASNS;ASPA;ASS1;AUH;AZIN2;BBOX1;BCAT1;BCAT2;BHMT;CAD;CAT;CBS;CCBL1;CCBL2;CDO1;CHDH;CKB;CKM;CKMT1A;CKMT1B;CKMT2;COMT;C…
4.2	#	Cell motility	0.658	1	33	0.9	ACTN2;ACTN3;BDKRB2;CDC42;CHRM1;CHRM2;CHRM3;CHRM4;CHRM5;EGF;EZR;F2;FGF1;FGF10;FGF2;FGF23;FGF4;FGF7;FGFR1;FGFR2;FGFR3;FGFR4;INS;ITGAV;ITGB3;MYL2;MYLK2;NCKAP1L;PDGFB;ROCK1;ROCK2;SLC9A1;SRC;
5.5	#	Excretory system	0.419	0.797	26	1	AQP1;AQP2;ATP1A1;ATP1A2;AVP;AVPR2;BDKRB2;CA2;CA4;CALB1;DNM3;ESR1;FXYD2;GLS;GLS2;IGF1;INS;INSR;KL;NR3C2;PCK1;SLC12A7;SLC25A10;SLC38A3;SLC8A1;VDR;
1.1	#	Metabolism of terpenoids and polyketides	0.247	0.541	5	1.5	ACAT1;ACAT2;FNTA;HMGCR;ICMT;
5.4	#	Digestive system	0.00031	0.00176	87	1.4	ABCA1;ABCB1;ABCB4;ABCC2;ABCC4;ABCG2;ACAT2;ACE2;ADRA1A;ADRA1B;ADRA1D;ADRB1;ADRB2;ADRB3;APOA1;AQP1;AQP8;AQP9;ATP1A1;ATP1A2;ATP2A1;ATP2B4;BAAT;CA2;CACNA1D;CAMK2D;CAMK2G;CD36;CFTR;CHRM3;COL1A1;COL27A1;CUBN;CYP3A4;DGAT2;EZR;FXYD2;GNAT3;GOT2;GUCY1B3;HMGCR;HMOX1;HTN1;ITPR1;ITPR2;ITPR3;KCNQ1;LRAT;LYZ;MMACHC;MTTP;MYLK2;NOS1;NR1H4;PLA2G1B;RXRA;RYR2;RYR3;S100G;SCARB1;SLC11A1;SLC11A2;SLC12A2;SLC19A1;SLC19A2;…
4.1	#	Transport and catabolism	0.995	1	71	0.8	ACOT8;ACOX1;ACSL3;ACSL4;ADRB1;ADRB2;ADRB3;ADRBK1;AGXT;ARRB1;ARRB2;ATP6AP1;BAAT;C3;CAT;CAV3;CD36;CD63;CDC42;CTNS;CTSH;CXCR4;CYBA;DAB2;DAO;DDO;DHRS4;DNM3;EGF;EPHX2;FCGR1A;FGFR2;FGFR3;FGFR4;FOLR1;FOLR2;FOLR3;GAA;HMGCL;IFNG;INS;ITGAV;ITGB3;IZUMO1R;KIT;LAMP2;NEDD4;NOS1;NOS2;PAOX;PECR;PEX14;PEX5;PIPOX;PLA2R1;PLD1;PLD2;PML;PRKAA1;RET;SCARB1;SLC11A1;SLC11A2;SMAD7;SOD1;SOD2;SRC;TGFB1;TGFB2;TLR4;XDH;
5.1	#	Immune system	1	1	97	0.7	ACTN2;ACTN3;ADRBK1;ARRB1;ARRB2;BDKRB2;C3;C5;CCL3;CCL5;CCR7;CD34;CD36;CD74;CDC42;CDH5;CLDN5;COL1A1;COL27A1;CSF1;CSF2;CTNNB1;CX3CR1;CXCL13;CXCR4;CYBA;EPO;EZR;F10;F12;F2;F3;F7;F9;FADD;FAS;FASLG;FCER1A;FCER1G;FCER2;FCGR1A;FGA;FOS;GSK3A;GUCY1B3;HCK;HSP90AA1;HSP90AB1;IFNG;IL10;IL13;IL4;ITGB3;ITPR1;ITPR2;ITPR3;JAK3;KIT;MYL2;MYLK2;NCK1;NCK2;NFKBIE;NOD2;NOS3;P2RX1;PF4;PLAT;PLCG2;PLD1;PLD2;PLG;PPP3CA;PPP3C…
1.5	#	Nucleotide metabolism	4.65e-07	3.61e-06	60	1.9	ADA;ADK;ADSL;ADSS;ADSSL1;AMPD3;APRT;ATIC;CAD;CMPK1;CMPK2;CTPS1;CTPS2;DHODH;DPYD;DPYS;DTYMK;DUT;GART;GUCY1B3;HPRT1;IMPDH1;IMPDH2;NT5C1A;NT5E;NT5M;NUDT9;PAICS;PDE10A;PDE11A;PDE1A;PDE1B;PDE1C;PDE2A;PDE3A;PDE3B;PDE4A;PDE4B;PDE4C;PDE4D;PDE5A;PDE6A;PDE6B;PDE6C;PDE7A;PDE7B;PDE8A;PDE8B;PDE9A;PFAS;PKLR;PNPT1;POLA1;POLA2;PPAT;TK1;TXNRD1;TYMS;UMPS;XDH;
5.3	#	Circulatory system	0.084	0.23	51	1.2	ADORA2A;ADORA2B;ADRA1A;ADRA1B;ADRA1D;ADRB1;ADRB2;AGTR1;AGTR2;ATP1A1;ATP1A2;ATP2B4;AVPR1A;AVPR1B;BCL2;CACNA1C;CACNA1D;CACNA1S;CACNA2D1;CACNA2D2;CACNB1;CACNG1;CACNG2;CAMK2D;CAMK2G;FXYD2;GUCY1B3;ITPR1;ITPR2;ITPR3;KCNQ1;MYL2;MYLK2;PLA2G1B;PLN;PPP2CA;PPP2CB;PPP2R1A;ROCK1;ROCK2;RYR2;SCN1B;SCN4B;SCN5A;SCN7A;SLC8A1;SLC9A1;TNNC1;TNNI3;TNNT2;TPM1;
4.3	#	Cell growth and death	0.972	1	38	0.8	AIFM1;ANAPC2;AR;ATM;AURKA;BAD;BAX;BCL2;BCL2L1;CAMK2D;CAMK2G;CDC20;CDKN1A;FADD;FAS;FASLG;HDAC1;HDAC2;IGF1;INS;ITPR1;ITPR2;ITPR3;MCM3;PGR;PPP2CA;PPP2CB;PPP2R1A;PPP3CA;PPP3CB;PPP3R1;PRKDC;RIPK1;RPS6KA2;SERPINE1;TGFB1;TGFB2;YWHAE;
4.4	#	Cell communication	1	1	44	0.6	ACP1;ACTN2;ACTN3;ADRB1;BAD;BCL2;CAV3;CDC42;CLDN5;COL1A1;COL27A1;CTNNB1;DRD1;DRD2;EGF;FER;FGFR1;GRM5;GUCY1B3;HTR2A;HTR2B;HTR2C;IGF1;INSR;ITGAV;ITGB3;ITPR1;ITPR2;ITPR3;LEF1;MAGI2;MAP2K5;MYL2;MYLK2;PDGFB;PPP2CA;PPP2CB;PPP2R1A;ROCK1;ROCK2;SNAI1;SNAI2;SRC;YBX3;
5.6	#	Nervous system	4.1e-25	3.18e-23	166	2.1	ABAT;ABHD6;ACHE;ADRBK1;ALOX15;ALOX15B;ALOX5;ARRB2;BAD;BAX;BCL2;CACNA1A;CACNA1B;CACNA1C;CACNA1D;CACNA1S;CALY;CAMK2D;CAMK2G;CDC42;CHAT;CHRM1;CHRM2;CHRM3;CHRM4;CHRM5;CHRNA3;CHRNA4;CHRNA6;CHRNA7;CHRNB2;CHRNB4;CNR1;COMT;CPLX2;CRH;DAGLA;DDC;DLG4;DNM3;DRD1;DRD2;DRD3;DRD4;DRD5;FASLG;FOS;GABBR1;GABBR2;GABRA1;GABRA2;GABRA3;GABRA4;GABRA5;GABRA6;GABRB1;GABRB2;GABRB3;GABRD;GABRE;GABRG1;GABRG2;GABRG3;GABRP;GAB…
2.2	#	Translation	1	1	37	0.5	AARS;AARS2;ACIN1;CARS;CARS2;DARS;DARS2;EARS2;EPRS;FARS2;FARSA;FARSB;FMR1;GARS;IARS;IARS2;KARS;LARS;LARS2;MTFMT;NARS;NARS2;NCBP2;PARS2;PPP2CA;PPP2CB;PPP2R1A;RARS;RPL7A;SARS;SUMO1;TARS;TARS2;VARS;VARS2;YARS;YARS2;
1.7	#	Metabolism of other amino acids	3.34e-08	3.06e-07	41	2.3	ABAT;ACADM;ALDH1A3;ALDH1B1;ALDH2;ALDH3A1;ALDH3B1;ALDH3B2;ALDH7A1;ALDH9A1;BAAT;CCBL1;CCBL2;CDO1;CSAD;CTH;DAO;DPYD;DPYS;G6PD;GAD1;GAD2;GCLC;GCLM;GLS;GLS2;GPX7;GSR;GSS;GSTP1;HADHA;HIBCH;MTR;ODC1;OPLAH;PGD;SHMT1;SHMT2;SMOX;SMS;TXNRD1;
1.4	#	Lipid metabolism	5.51e-10	7.26e-09	106	1.8	ACACA;ACACB;ACADM;ACADS;ACADSB;ACAT1;ACAT2;ACHE;ACOT8;ACOX1;ACSL3;ACSL4;ADH1A;ADH1B;ADH1C;ADH4;ADH7;AKR1B1;AKR1C1;AKR1C3;ALDH1B1;ALDH2;ALDH7A1;ALDH9A1;ALOX15;ALOX15B;ALOX5;BAAT;CBR1;CBR3;CERS1;CHAT;CHKA;COMT;CYP11A1;CYP17A1;CYP19A1;CYP1A1;CYP1A2;CYP24A1;CYP27A1;CYP27B1;CYP2E1;CYP2R1;CYP3A4;CYP4F2;CYP51A1;DGAT2;DGKA;DGKD;DGKG;DGKI;ELOVL1;ELOVL2;ELOVL3;ELOVL4;ELOVL5;ELOVL6;ELOVL7;ENPP6;EPHX2;ETNPPL…
2.4	#	Replication and repair	1	1	8	0.3	CETN2;LIG4;MCM3;POLA1;POLA2;POLB;PRKDC;XRCC4;
1.9	#	Metabolism of cofactors and vitamins	7.25e-17	2.11e-15	79	2.5	ACP1;ADH1A;ADH1B;ADH1C;ADH4;ADH7;ALAD;ALAS1;ALAS2;ALDH1A1;ALDH1A2;ALDH1L1;ALDH1L2;AMT;ATIC;BCAT1;BCAT2;BLVRB;CYP1A1;CYP1A2;CYP3A4;DHFR;DHFRL1;DHRS3;DHRS4;DHRS9;DPYD;DPYS;EARS2;EPRS;FTCD;GART;GCH1;GGCX;HLCS;HMBS;HMOX1;HSD17B6;LRAT;MMAB;MOCS1;MOCS2;MTFMT;MTHFD1;MTHFD1L;MTHFD2;MTHFD2L;MTHFR;MTHFS;MTR;NAMPT;NAPRT;NFS1;NQO1;NT5C1A;NT5E;NT5M;PDXK;PSAT1;QDPR;QPRT;RDH10;RDH11;RDH12;RDH16;RDH5;RDH8;RETSAT…
1.2	#	Carbohydrate metabolism	0.00652	0.0262	70	1.3	ABAT;ACACA;ACACB;ACADM;ACADS;ACAT1;ACAT2;ADH1A;ADH1B;ADH1C;ADH4;ADH7;AFMID;AGXT;AKR1B1;ALDH1A3;ALDH1B1;ALDH2;ALDH3A1;ALDH3B1;ALDH3B2;ALDH5A1;ALDH7A1;ALDH9A1;B4GALT1;CAT;CYB5R1;CYB5R3;DLD;DLST;FBP1;FH;G6PD;GAA;GAD1;GAD2;GCSH;GLUL;HADHA;HIBCH;HMGCL;HOGA1;IMPA1;IMPA2;KL;MCEE;MUT;OGDH;OXCT1;OXCT2;PCCA;PCCB;PCK1;PGD;PGLS;PI4K2A;PKLR;PLCG2;SDHA;SDHB;SDHC;SDHD;SHMT1;SHMT2;SUCLA2;SUCLG1;SUCLG2;TALDO1;TKT…
1.12	#	Xenobiotics biodegradation and metabolism	0.00183	0.00836	30	1.7	ADH1A;ADH1B;ADH1C;ADH4;ADH7;AKR1C1;ALDH1A3;ALDH3A1;ALDH3B1;ALDH3B2;CBR1;CBR3;CYP1A1;CYP1A2;CYP2E1;CYP3A4;DPYD;DPYS;GSTP1;HPRT1;HSD11B1;IMPDH1;IMPDH2;MAOA;MAOB;TK1;TPMT;UGT1A1;UMPS;XDH;
5.9	#	Environmental adaptation	0.00264	0.0114	32	1.6	CACNA1C;CACNA1D;CACNA1H;CAMK2D;CAMK2G;FOS;GRIA1;GRIA2;GRIA3;GRIA4;GRIN1;GRIN2A;GRIN2B;GRIN2C;GRIN2D;GUCY1B3;ITPR1;ITPR3;KCNJ3;KCNJ5;KCNJ6;KCNJ9;MTNR1B;NOS1;NOS1AP;NR1D1;PER2;PRKAA1;PRKAB1;RYR1;RYR2;RYR3;
1.2.1	hsa00010	Glycolysis / Gluconeogenesis	0.0314	0.0989	17	1.6	ADH1A;ADH1B;ADH1C;ADH4;ADH7;ALDH1A3;ALDH1B1;ALDH2;ALDH3A1;ALDH3B1;ALDH3B2;ALDH7A1;ALDH9A1;DLD;FBP1;PCK1;PKLR;
1.2.2	hsa00020	Citrate cycle (TCA cycle)	0.00157	0.00732	12	2.5	DLD;DLST;FH;OGDH;PCK1;SDHA;SDHB;SDHC;SDHD;SUCLA2;SUCLG1;SUCLG2;
1.2.3	hsa00030	Pentose phosphate pathway	0.297	0.612	6	1.3	FBP1;G6PD;PGD;PGLS;TALDO1;TKT;
1.2.4	hsa00040	Pentose and glucuronate interconversions	0.667	1	5	0.9	AKR1B1;ALDH1B1;ALDH2;KL;UGT1A1;
1.2.5	hsa00051	Fructose and mannose metabolism	0.975	1	2	0.4	AKR1B1;FBP1;
1.2.6	hsa00052	Galactose metabolism	0.9	1	3	0.6	AKR1B1;B4GALT1;GAA;
1.2.7	hsa00053	Ascorbate and aldarate metabolism	0.452	0.823	5	1.1	ALDH1B1;ALDH2;ALDH7A1;ALDH9A1;UGT1A1;
1.4.1	hsa00061	Fatty acid biosynthesis	0.253	0.541	2	2.1	ACACA;ACACB;
1.4.2	hsa00062	Fatty acid elongation	0.00713	0.0272	9	2.4	ELOVL1;ELOVL2;ELOVL3;ELOVL4;ELOVL5;ELOVL6;ELOVL7;HACD1;HADHA;
1.4.3	hsa00071	Fatty acid degradation	2.03e-05	0.000139	19	2.7	ACADM;ACADS;ACADSB;ACAT1;ACAT2;ACOX1;ACSL3;ACSL4;ADH1A;ADH1B;ADH1C;ADH4;ADH7;ALDH1B1;ALDH2;ALDH7A1;ALDH9A1;GCDH;HADHA;
1.4.4	hsa00072	Synthesis and degradation of ketone bodies	0.00794	0.0298	5	3.3	ACAT1;ACAT2;HMGCL;OXCT1;OXCT2;
1.4.6	hsa00100	Steroid biosynthesis	0.00663	0.0262	8	2.6	CYP24A1;CYP27B1;CYP2R1;CYP51A1;HSD17B7;SC5D;SOAT1;SOAT2;
1.4.7	hsa00120	Primary bile acid biosynthesis	0.538	0.935	3	1.1	ACOT8;BAAT;CYP27A1;
1.9.12	hsa00130	Ubiquinone and other terpenoid-quinone biosynthesis	0.0641	0.184	4	2.5	GGCX;NQO1;TAT;VKORC1;
1.4.9	hsa00140	Steroid hormone biosynthesis	0.00111	0.0055	19	2	AKR1C1;AKR1C3;COMT;CYP11A1;CYP17A1;CYP19A1;CYP1A1;CYP1A2;CYP2E1;CYP3A4;HSD11B1;HSD17B1;HSD17B2;HSD17B3;HSD17B6;HSD17B7;HSD17B8;SRD5A2;UGT1A1;
1.3.1	hsa00190	Oxidative phosphorylation	1	1	8	0.4	ATP5A1;ATP5B;ATP5C1;ATP6AP1;SDHA;SDHB;SDHC;SDHD;
1.5.1	hsa00230	Purine metabolism	0.000196	0.00114	46	1.6	ADA;ADK;ADSL;ADSS;ADSSL1;AMPD3;APRT;ATIC;GART;GUCY1B3;HPRT1;IMPDH1;IMPDH2;NT5C1A;NT5E;NT5M;NUDT9;PAICS;PDE10A;PDE11A;PDE1A;PDE1B;PDE1C;PDE2A;PDE3A;PDE3B;PDE4A;PDE4B;PDE4C;PDE4D;PDE5A;PDE6A;PDE6B;PDE6C;PDE7A;PDE7B;PDE8A;PDE8B;PDE9A;PFAS;PKLR;PNPT1;POLA1;POLA2;PPAT;XDH;
1.11.12	hsa00232	Caffeine metabolism	0.188	0.438	2	2.5	CYP1A2;XDH;
1.5.2	hsa00240	Pyrimidine metabolism	0.251	0.541	20	1.2	CAD;CMPK1;CMPK2;CTPS1;CTPS2;DHODH;DPYD;DPYS;DTYMK;DUT;NT5C1A;NT5E;NT5M;PNPT1;POLA1;POLA2;TK1;TXNRD1;TYMS;UMPS;
1.6.1	hsa00250	Alanine, aspartate and glutamate metabolism	4.55e-16	1.18e-14	28	4.8	ABAT;ACY3;ADSL;ADSS;ADSSL1;AGXT;AGXT2;ALDH4A1;ALDH5A1;ASL;ASNS;ASPA;ASS1;CAD;CPS1;DDO;GAD1;GAD2;GLS;GLS2;GLUL;GOT1;GOT2;GPT;GPT2;IL4I1;NIT2;PPAT;
1.6.2	hsa00260	Glycine, serine and threonine metabolism	6.77e-17	2.11e-15	30	4.8	AGXT;AGXT2;ALAS1;ALAS2;ALDH7A1;AMT;BHMT;CBS;CHDH;CTH;DAO;DLD;DMGDH;GAMT;GATM;GCAT;GCSH;GLDC;GNMT;MAOA;MAOB;PHGDH;PIPOX;PSAT1;PSPH;SDS;SDSL;SHMT1;SHMT2;SRR;
1.6.3	hsa00270	Cysteine and methionine metabolism	1.34e-07	1.08e-06	20	3.3	ADI1;AHCY;AHCYL1;APIP;BHMT;CBS;CDO1;CTH;ENOPH1;GOT1;GOT2;IL4I1;MPST;MRI1;MTAP;MTR;SDS;SDSL;SMS;TAT;
1.6.4	hsa00280	Valine, leucine and isoleucine degradation	1.71e-13	3.06e-12	29	4.1	ABAT;ACAD8;ACADM;ACADS;ACADSB;ACAT1;ACAT2;ALDH1B1;ALDH2;ALDH7A1;ALDH9A1;AUH;BCAT1;BCAT2;DLD;HADHA;HIBADH;HIBCH;HMGCL;IL4I1;IVD;MCCC1;MCCC2;MCEE;MUT;OXCT1;OXCT2;PCCA;PCCB;
1.6.5	hsa00290	Valine, leucine and isoleucine biosynthesis	0.000692	0.00351	4	6.2	BCAT1;BCAT2;SDS;SDSL;
1.6.6	hsa00300	Lysine biosynthesis	0.0263	0.0839	2	6.3	AADAT;ALDH7A1;
1.6.7	hsa00310	Lysine degradation	6.63e-05	0.000407	20	2.4	AADAT;AASS;ACAT1;ACAT2;ALDH1B1;ALDH2;ALDH7A1;ALDH9A1;BBOX1;DLST;GCDH;HADHA;KMT2A;OGDH;PHYKPL;PIPOX;PLOD1;PLOD3;TMLHE;WHSC1;
1.6.8	hsa00330	Arginine and proline metabolism	1.65e-24	9.61e-23	45	4.7	ACY1;AGMAT;ALDH18A1;ALDH1B1;ALDH2;ALDH4A1;ALDH7A1;ALDH9A1;ARG1;ARG2;ASL;ASS1;AZIN2;CKB;CKM;CKMT1A;CKMT1B;CKMT2;CPS1;DAO;GAMT;GATM;GLS;GLS2;GLUL;GOT1;GOT2;HOGA1;MAOA;MAOB;NAGS;NOS1;NOS2;NOS3;OAT;ODC1;OTC;P4HA1;P4HA2;PRODH;PYCR1;PYCR2;PYCRL;SMOX;SMS;
1.6.9	hsa00340	Histidine metabolism	1.36e-09	1.58e-08	19	4.2	ACY3;ALDH1A3;ALDH1B1;ALDH2;ALDH3A1;ALDH3B1;ALDH3B2;ALDH7A1;ALDH9A1;AMDHD1;ASPA;DDC;FTCD;HAL;HDC;HNMT;MAOA;MAOB;UROC1;
1.6.10	hsa00350	Tyrosine metabolism	2.1e-11	3.49e-10	25	4	ADH1A;ADH1B;ADH1C;ADH4;ADH7;ALDH1A3;ALDH3A1;ALDH3B1;ALDH3B2;COMT;DBH;DCT;DDC;FAH;FAHD1;GOT1;GOT2;IL4I1;MAOA;MAOB;MIF;TAT;TH;TPO;TYR;
1.6.11	hsa00360	Phenylalanine metabolism	1.31e-08	1.39e-07	14	4.8	ALDH1A3;ALDH3A1;ALDH3B1;ALDH3B2;DDC;GLYAT;GOT1;GOT2;IL4I1;MAOA;MAOB;MIF;PAH;TAT;
1.6.12	hsa00380	Tryptophan metabolism	4.32e-14	9.15e-13	28	4.3	AADAT;ACAT1;ACAT2;ACMSD;AFMID;ALDH1B1;ALDH2;ALDH7A1;ALDH9A1;CAT;CCBL1;CCBL2;CYP1A1;CYP1A2;DDC;GCDH;HAAO;HADHA;IDO1;IL4I1;KMO;KYNU;MAOA;MAOB;OGDH;TDO2;TPH1;TPH2;
1.6.13	hsa00400	Phenylalanine, tyrosine and tryptophan biosynthesis	0.000112	0.000669	5	6.2	GOT1;GOT2;IL4I1;PAH;TAT;
1.7.1	hsa00410	beta-Alanine metabolism	6.54e-08	5.44e-07	18	3.7	ABAT;ACADM;ALDH1A3;ALDH1B1;ALDH2;ALDH3A1;ALDH3B1;ALDH3B2;ALDH7A1;ALDH9A1;DPYD;DPYS;GAD1;GAD2;HADHA;HIBCH;SMOX;SMS;
1.7.2	hsa00430	Taurine and hypotaurine metabolism	0.0138	0.0487	5	3.1	BAAT;CDO1;CSAD;GAD1;GAD2;
1.7.4	hsa00450	Selenocompound metabolism	0.128	0.328	5	1.8	CCBL1;CCBL2;CTH;MTR;TXNRD1;
1.7.5	hsa00460	Cyanoamino acid metabolism	0.318	0.644	2	1.8	SHMT1;SHMT2;
1.7.6	hsa00471	D-Glutamine and D-glutamate metabolism	0.126	0.326	2	3.1	GLS;GLS2;
1.7.7	hsa00472	D-Arginine and D-ornithine metabolism	0.162	0.385	1	6.3	DAO;
1.7.9	hsa00480	Glutathione metabolism	0.195	0.445	11	1.3	G6PD;GCLC;GCLM;GPX7;GSR;GSS;GSTP1;ODC1;OPLAH;PGD;SMS;
1.2.8	hsa00500	Starch and sucrose metabolism	0.997	1	3	0.3	GAA;KL;UGT1A1;
1.8.2	hsa00510	N-Glycan biosynthesis	1	1	1	0.1	B4GALT1;
1.8.5	hsa00514	Other types of O-glycan biosynthesis	0.971	1	2	0.4	B4GALT1;PLOD3;
1.2.9	hsa00520	Amino sugar and nucleotide sugar metabolism	0.998	1	2	0.3	CYB5R1;CYB5R3;
1.8.11	hsa00531	Glycosaminoglycan degradation	0.966	1	1	0.3	HYAL2;
1.8.8	hsa00533	Glycosaminoglycan biosynthesis - keratan sulfate	0.93	1	1	0.4	B4GALT1;
1.4.10	hsa00561	Glycerolipid metabolism	0.155	0.372	12	1.4	AKR1B1;ALDH1B1;ALDH2;ALDH7A1;ALDH9A1;DGAT2;DGKA;DGKD;DGKG;DGKI;MGLL;PNPLA2;
1.2.15	hsa00562	Inositol phosphate metabolism	0.992	1	4	0.4	IMPA1;IMPA2;PI4K2A;PLCG2;
1.4.11	hsa00564	Glycerophospholipid metabolism	0.144	0.357	19	1.3	ACHE;CHAT;CHKA;DGKA;DGKD;DGKG;DGKI;ETNPPL;GPD1L;LPCAT1;PCYT1A;PCYT1B;PHOSPHO1;PISD;PLA2G1B;PLD1;PLD2;PTDSS1;PTDSS2;
1.4.12	hsa00565	Ether lipid metabolism	0.819	1	5	0.7	ENPP6;LPCAT1;PLA2G1B;PLD1;PLD2;
1.4.14	hsa00590	Arachidonic acid metabolism	0.132	0.334	14	1.4	AKR1C3;ALOX15;ALOX15B;ALOX5;CBR1;CBR3;CYP2E1;CYP4F2;EPHX2;GPX7;PLA2G1B;PTGIS;PTGS1;PTGS2;
1.4.15	hsa00591	Linoleic acid metabolism	0.486	0.871	5	1.1	ALOX15;CYP1A2;CYP2E1;CYP3A4;PLA2G1B;
1.4.16	hsa00592	alpha-Linolenic acid metabolism	0.773	1	3	0.8	ACOX1;FADS2;PLA2G1B;
1.4.13	hsa00600	Sphingolipid metabolism	0.899	1	5	0.7	CERS1;SMPD3;SMPD4;SPTLC1;SPTLC2;
1.8.13	hsa00601	Glycosphingolipid biosynthesis - lacto and neolacto series	0.99	1	1	0.2	B4GALT1;
1.2.10	hsa00620	Pyruvate metabolism	0.0129	0.047	13	1.9	ACACA;ACACB;ACAT1;ACAT2;AKR1B1;ALDH1B1;ALDH2;ALDH7A1;ALDH9A1;DLD;FH;PCK1;PKLR;
1.2.11	hsa00630	Glyoxylate and dicarboxylate metabolism	6.17e-06	4.49e-05	14	3.4	ACAT1;ACAT2;AFMID;AGXT;CAT;GCSH;GLUL;HOGA1;MCEE;MUT;PCCA;PCCB;SHMT1;SHMT2;
1.2.12	hsa00640	Propanoate metabolism	3.55e-08	3.06e-07	19	3.6	ABAT;ACACA;ACACB;ACADM;ACAT1;ACAT2;ALDH1B1;ALDH2;ALDH7A1;ALDH9A1;HADHA;HIBCH;MCEE;MUT;PCCA;PCCB;SUCLA2;SUCLG1;SUCLG2;
1.2.13	hsa00650	Butanoate metabolism	0.00142	0.00675	11	2.6	ABAT;ACADS;ACAT1;ACAT2;ALDH5A1;GAD1;GAD2;HADHA;HMGCL;OXCT1;OXCT2;
1.9.9	hsa00670	One carbon pool by folate	8.64e-16	2.01e-14	19	6.1	ALDH1L1;ALDH1L2;AMT;ATIC;DHFR;DHFRL1;FTCD;GART;MTFMT;MTHFD1;MTHFD1L;MTHFD2;MTHFD2L;MTHFR;MTHFS;MTR;SHMT1;SHMT2;TYMS;
1.9.1	hsa00730	Thiamine metabolism	0.508	0.897	1	1.5	NFS1;
1.9.2	hsa00740	Riboflavin metabolism	0.116	0.304	4	2.1	ACP1;BLVRB;RFK;TYR;
1.9.3	hsa00750	Vitamin B6 metabolism	0.253	0.541	2	2.1	PDXK;PSAT1;
1.9.4	hsa00760	Nicotinate and nicotinamide metabolism	0.297	0.612	6	1.3	NAMPT;NAPRT;NT5C1A;NT5E;NT5M;QPRT;
1.9.5	hsa00770	Pantothenate and CoA biosynthesis	0.294	0.612	4	1.4	BCAT1;BCAT2;DPYD;DPYS;
1.9.6	hsa00780	Biotin metabolism	0.412	0.793	1	2	HLCS;
1.9.8	hsa00790	Folate biosynthesis	0.00349	0.0145	7	3	DHFR;DHFRL1;GCH1;MOCS1;MOCS2;QDPR;SPR;
1.9.10	hsa00830	Retinol metabolism	5.41e-05	0.000341	23	2.3	ADH1A;ADH1B;ADH1C;ADH4;ADH7;ALDH1A1;ALDH1A2;CYP1A1;CYP1A2;CYP3A4;DHRS3;DHRS4;DHRS9;HSD17B6;LRAT;RDH10;RDH11;RDH12;RDH16;RDH5;RDH8;RETSAT;UGT1A1;
1.9.11	hsa00860	Porphyrin and chlorophyll metabolism	0.0368	0.113	12	1.7	ALAD;ALAS1;ALAS2;BLVRB;EARS2;EPRS;HMBS;HMOX1;MMAB;UGT1A1;UROD;UROS;
1.10.2	hsa00900	Terpenoid backbone biosynthesis	0.247	0.541	5	1.5	ACAT1;ACAT2;FNTA;HMGCR;ICMT;
1.3.8	hsa00910	Nitrogen metabolism	0.0448	0.136	6	2.1	CA1;CA2;CA4;CA7;CPS1;GLUL;
1.3.9	hsa00920	Sulfur metabolism	0.83	1	1	0.6	MPST;
2.2.4	hsa00970	Aminoacyl-tRNA biosynthesis	1.71e-13	3.06e-12	29	4.1	AARS;AARS2;CARS;CARS2;DARS;DARS2;EARS2;EPRS;FARS2;FARSA;FARSB;GARS;IARS;IARS2;KARS;LARS;LARS2;MTFMT;NARS;NARS2;PARS2;RARS;SARS;TARS;TARS2;VARS;VARS2;YARS;YARS2;
1.12.20	hsa00980	Metabolism of xenobiotics by cytochrome P450	0.0245	0.0804	19	1.6	ADH1A;ADH1B;ADH1C;ADH4;ADH7;AKR1C1;ALDH1A3;ALDH3A1;ALDH3B1;ALDH3B2;CBR1;CBR3;CYP1A1;CYP1A2;CYP2E1;CYP3A4;GSTP1;HSD11B1;UGT1A1;
1.12.21	hsa00982	Drug metabolism - cytochrome P450	0.0749	0.21	16	1.5	ADH1A;ADH1B;ADH1C;ADH4;ADH7;ALDH1A3;ALDH3A1;ALDH3B1;ALDH3B2;CYP1A2;CYP2E1;CYP3A4;GSTP1;MAOA;MAOB;UGT1A1;
1.12.22	hsa00983	Drug metabolism - other enzymes	0.115	0.304	11	1.5	CYP3A4;DPYD;DPYS;HPRT1;IMPDH1;IMPDH2;TK1;TPMT;UGT1A1;UMPS;XDH;
1.4.17	hsa01040	Biosynthesis of unsaturated fatty acids	2.21e-05	0.000147	12	3.5	ACOX1;BAAT;ELOVL2;ELOVL5;ELOVL6;FADS1;FADS2;HACD1;HADHA;PECR;SCD;SCD5;
1.1.1	hsa01200	Carbon metabolism	3.74e-10	5.45e-09	44	2.6	ACADM;ACADS;ACAT1;ACAT2;AGXT;AMT;CPS1;DLD;DLST;FBP1;FH;G6PD;GLDC;GOT1;GOT2;GPT;GPT2;HADHA;HIBCH;MCEE;MTHFR;MUT;OGDH;PCCA;PCCB;PGD;PGLS;PHGDH;PKLR;PSAT1;PSPH;SDHA;SDHB;SDHC;SDHD;SDS;SDSL;SHMT1;SHMT2;SUCLA2;SUCLG1;SUCLG2;TALDO1;TKT;
1.1.2	hsa01210	2-Oxocarboxylic acid metabolism	0.000532	0.00282	9	3.2	AADAT;ACY1;BCAT1;BCAT2;GOT1;GOT2;GPT;GPT2;NAGS;
1.1.3	hsa01212	Fatty acid metabolism	2.33e-05	0.000151	20	2.6	ACACA;ACACB;ACADM;ACADS;ACADSB;ACAT1;ACAT2;ACOX1;ACSL3;ACSL4;ELOVL2;ELOVL5;ELOVL6;FADS1;FADS2;HACD1;HADHA;PECR;SCD;SCD5;
1.1.4	hsa01230	Biosynthesis of amino acids	4.11e-11	6.38e-10	36	3	AADAT;ACY1;ALDH18A1;ALDH7A1;ARG1;ARG2;ASL;ASS1;BCAT1;BCAT2;CBS;CPS1;CTH;GLUL;GOT1;GOT2;GPT;GPT2;MTR;NAGS;OTC;PAH;PHGDH;PKLR;PSAT1;PSPH;PYCR1;PYCR2;PYCRL;SDS;SDSL;SHMT1;SHMT2;TALDO1;TAT;TKT;
3.1.2	hsa02010	ABC transporters	0.424	0.797	8	1.1	ABCA1;ABCB1;ABCB4;ABCC2;ABCC4;ABCG1;ABCG2;CFTR;
2.2.1	hsa03010	Ribosome	1	1	1	0	RPL7A;
2.2.5	hsa03013	RNA transport	1	1	4	0.2	ACIN1;FMR1;NCBP2;SUMO1;
2.2.6	hsa03015	mRNA surveillance pathway	0.999	1	5	0.4	ACIN1;NCBP2;PPP2CA;PPP2CB;PPP2R1A;
2.3.11	hsa03018	RNA degradation	1	1	1	0.1	PNPT1;
2.1.2	hsa03022	Basal transcription factors	0.997	1	2	0.3	TAF7;TBPL1;
2.4.1	hsa03030	DNA replication	0.947	1	3	0.5	MCM3;POLA1;POLA2;
2.1.5	hsa03040	Spliceosome	1	1	5	0.2	ACIN1;NCBP2;PPIH;SNW1;SRSF6;
2.3.9	hsa03050	Proteasome	1	1	1	0.1	IFNG;
5.2.4	hsa03320	PPAR signaling pathway	0.00229	0.0101	21	1.9	ACADM;ACOX1;ACSL3;ACSL4;ADIPOQ;APOA1;APOA2;CD36;CYP27A1;FABP3;FADS2;NR1H3;PCK1;PPARA;PPARD;PPARG;RXRA;RXRB;RXRG;SCD;SCD5;
2.4.4	hsa03410	Base excision repair	0.997	1	1	0.2	POLB;
2.4.5	hsa03420	Nucleotide excision repair	1	1	1	0.1	CETN2;
2.4.8	hsa03450	Non-homologous end-joining	0.355	0.701	3	1.4	LIG4;PRKDC;XRCC4;
3.2.5	hsa04010	MAPK signaling pathway	0.634	1	40	1	ARRB1;ARRB2;CACNA1A;CACNA1B;CACNA1C;CACNA1D;CACNA1H;CACNA1S;CACNA2D1;CACNA2D2;CACNB1;CACNG1;CACNG2;CDC42;EGF;FAS;FASLG;FGF1;FGF10;FGF2;FGF23;FGF4;FGF7;FGFR1;FGFR2;FGFR3;FGFR4;FOS;MAP2K5;MAP4K4;MECOM;MEF2C;PDGFB;PPP3CA;PPP3CB;PPP3R1;RAPGEF2;RPS6KA2;TGFB1;TGFB2;
3.2.8	hsa04012	ErbB signaling pathway	0.56	0.967	14	1	AREG;BAD;CAMK2D;CAMK2G;CDKN1A;EGF;MTOR;NCK1;NCK2;NRG1;PLCG2;SRC;STAT5A;STAT5B;
3.2.3	hsa04014	Ras signaling pathway	0.905	1	30	0.8	ANGPT1;BAD;BCL2L1;CDC42;CSF1;EGF;FASLG;FGF1;FGF10;FGF2;FGF23;FGF4;FGF7;FGFR1;FGFR2;FGFR3;FGFR4;GRIN1;GRIN2A;GRIN2B;HTR7;IGF1;INS;INSR;KIT;PDGFB;PLA2G1B;PLCG2;PLD1;PLD2;
3.2.4	hsa04015	Rap1 signaling pathway	0.647	1	33	0.9	ADORA2A;ADORA2B;ANGPT1;CDC42;CNR1;CSF1;CTNNB1;DOCK4;DRD2;EGF;FGF1;FGF10;FGF2;FGF23;FGF4;FGF7;FGFR1;FGFR2;FGFR3;FGFR4;GRIN1;GRIN2A;GRIN2B;IGF1;INS;INSR;ITGB3;KIT;MAGI2;PDGFB;RAPGEF2;SIPA1;SRC;
3.2.21	hsa04020	Calcium signaling pathway	5.38e-21	2.09e-19	82	2.8	ADORA2A;ADORA2B;ADRA1A;ADRA1B;ADRA1D;ADRB1;ADRB2;ADRB3;AGTR1;ATP2A1;ATP2B4;AVPR1A;AVPR1B;BDKRB2;CACNA1A;CACNA1B;CACNA1C;CACNA1D;CACNA1H;CACNA1S;CAMK2D;CAMK2G;CHRM1;CHRM2;CHRM3;CHRM5;CHRNA7;DRD1;DRD5;GNA15;GRIN1;GRIN2A;GRIN2C;GRIN2D;GRM5;HRH1;HTR2A;HTR2B;HTR2C;HTR4;HTR6;HTR7;ITPR1;ITPR2;ITPR3;MYLK2;NOS1;NOS2;NOS3;NTSR1;OXTR;P2RX1;P2RX2;PDE1A;PDE1B;PDE1C;PHKG2;PLCG2;PLN;PPIF;PPP3CA;PPP3CB;PPP3R1;PT…
3.2.23	hsa04022	cGMP - PKG signaling pathway	9.27e-07	6.97e-06	52	1.9	ADORA1;ADORA3;ADRA1A;ADRA1B;ADRA1D;ADRA2A;ADRA2B;ADRA2C;ADRB1;ADRB2;ADRB3;AGTR1;ATP1A1;ATP1A2;ATP2A1;ATP2B4;BAD;BDKRB2;CACNA1C;CACNA1D;CACNA1S;FXYD2;GUCY1B3;INS;INSR;ITPR1;ITPR2;ITPR3;MEF2C;MYLK2;NOS3;OPRD1;PDE2A;PDE3A;PDE3B;PDE5A;PLN;PPIF;PPP3CA;PPP3CB;PPP3R1;RGS2;ROCK1;ROCK2;SLC25A4;SLC25A5;SLC8A1;SLC8A2;SLC8A3;VDAC1;VDAC2;VDAC3;
3.3.8	hsa04060	Cytokine-cytokine receptor interaction	0.967	1	33	0.8	ACVR2A;BMP2;CCL3;CCL5;CCR7;CSF1;CSF2;CX3CR1;CXCL13;CXCR4;EDA;EGF;EPO;FAS;FASLG;GDF5;GHR;IFNG;IL10;IL13;IL4;KIT;LEP;LTA;PDGFB;PF4;PRLR;TGFB1;TGFB2;TNFRSF11A;TNFSF11;TPO;XCL1;
5.1.16	hsa04062	Chemokine signaling pathway	0.99	1	20	0.6	ADRBK1;ARRB1;ARRB2;CCL3;CCL5;CCR7;CDC42;CX3CR1;CXCL13;CXCR4;GSK3A;HCK;JAK3;PF4;PTK2B;ROCK1;ROCK2;SRC;STAT5B;XCL1;
3.2.17	hsa04064	NF-kappa B signaling pathway	0.737	1	13	0.9	ATM;BCL2;BCL2L1;LTA;PLCG2;PTGS2;RIPK1;TIRAP;TLR4;TNFAIP3;TNFRSF11A;TNFSF11;VCAM1;
3.2.19	hsa04066	HIF-1 signaling pathway	0.0835	0.23	23	1.4	ANGPT1;BCL2;CAMK2D;CAMK2G;CDKN1A;EDN1;EGF;EGLN1;EPO;HIF1A;HMOX1;IFNG;IGF1;INS;INSR;MTOR;NOS2;NOS3;NPPA;PLCG2;SERPINE1;SLC2A1;TLR4;
3.2.20	hsa04068	FoxO signaling pathway	0.578	0.99	21	1	ATM;BCL2L11;BNIP3;CAT;CDKN1A;EGF;FASLG;HOMER1;IGF1;IL10;INS;INSR;PCK1;PRKAA1;PRKAB1;RAG1;RAG2;SIRT1;SOD2;TGFB1;TGFB2;
3.2.22	hsa04070	Phosphatidylinositol signaling system	0.772	1	11	0.8	DGKA;DGKD;DGKG;DGKI;IMPA1;IMPA2;ITPR1;ITPR2;ITPR3;PI4K2A;PLCG2;
3.3.7	hsa04080	Neuroactive ligand-receptor interaction	4.49e-38	5.23e-36	134	3	ADORA1;ADORA2A;ADORA2B;ADORA3;ADRA1A;ADRA1B;ADRA1D;ADRA2A;ADRA2B;ADRA2C;ADRB1;ADRB2;ADRB3;AGTR1;AGTR2;AVPR1A;AVPR1B;AVPR2;BDKRB2;CHRM1;CHRM2;CHRM3;CHRM4;CHRM5;CHRNA10;CHRNA2;CHRNA3;CHRNA4;CHRNA5;CHRNA6;CHRNA7;CHRNA9;CHRNB2;CHRNB3;CHRNB4;CNR1;CNR2;CRHR2;DRD1;DRD2;DRD3;DRD4;DRD5;F2;F2RL1;GABBR1;GABBR2;GABRA1;GABRA2;GABRA3;GABRA4;GABRA5;GABRA6;GABRB1;GABRB2;GABRB3;GABRD;GABRE;GABRG1;GABRG2;GABRG3;GA…
4.3.1	hsa04110	Cell cycle	0.994	1	11	0.6	ANAPC2;ATM;CDC20;CDKN1A;HDAC1;HDAC2;MCM3;PRKDC;TGFB1;TGFB2;YWHAE;
4.3.5	hsa04114	Oocyte meiosis	0.326	0.653	20	1.1	ANAPC2;AR;AURKA;CAMK2D;CAMK2G;CDC20;IGF1;INS;ITPR1;ITPR2;ITPR3;PGR;PPP2CA;PPP2CB;PPP2R1A;PPP3CA;PPP3CB;PPP3R1;RPS6KA2;YWHAE;
4.3.7	hsa04115	p53 signaling pathway	0.974	1	6	0.5	ATM;BAX;CDKN1A;FAS;IGF1;SERPINE1;
2.3.6	hsa04120	Ubiquitin mediated proteolysis	1	1	9	0.4	ANAPC2;CDC20;NEDD4;PARK2;PML;SOCS1;STUB1;UBE2B;UBR5;
2.3.8	hsa04122	Sulfur relay system	0.0138	0.0487	5	3.1	MOCS1;MOCS2;MOCS3;MPST;NFS1;
2.3.4	hsa04130	SNARE interactions in vesicular transport	0.931	1	3	0.5	STX1A;STX3;VTI1A;
4.1.6	hsa04140	Regulation of autophagy	0.964	1	3	0.5	IFNG;INS;PRKAA1;
2.3.3	hsa04141	Protein processing in endoplasmic reticulum	1	1	11	0.4	BAK1;BAX;BCL2;EIF2AK1;ERO1B;HSP90AA1;HSP90AB1;PARK2;PPP1R15A;STUB1;VCP;
4.1.4	hsa04142	Lysosome	1	1	8	0.4	ATP6AP1;CD63;CTNS;CTSH;GAA;LAMP2;SLC11A1;SLC11A2;
4.1.1	hsa04144	Endocytosis	0.805	1	29	0.9	ADRB1;ADRB2;ADRB3;ADRBK1;ARRB1;ARRB2;CAV3;CDC42;CXCR4;DAB2;DNM3;EGF;FGFR2;FGFR3;FGFR4;FOLR1;FOLR2;FOLR3;IZUMO1R;KIT;NEDD4;PLD1;PLD2;PML;RET;SMAD7;SRC;TGFB1;TGFB2;
4.1.3	hsa04145	Phagosome	0.999	1	12	0.5	ATP6AP1;C3;CD36;CYBA;FCGR1A;ITGAV;ITGB3;LAMP2;NOS1;PLA2R1;SCARB1;TLR4;
4.1.5	hsa04146	Peroxisome	0.0146	0.0508	21	1.6	ACOT8;ACOX1;ACSL3;ACSL4;AGXT;BAAT;CAT;DAO;DDO;DHRS4;EPHX2;HMGCL;NOS2;PAOX;PECR;PEX14;PEX5;PIPOX;SOD1;SOD2;XDH;
3.2.26	hsa04150	mTOR signaling pathway	0.94	1	6	0.6	HIF1A;IGF1;INS;MTOR;PRKAA1;RPS6KA2;
3.2.24	hsa04151	PI3K-Akt signaling pathway	0.929	1	47	0.8	ANGPT1;BAD;BCL2;BCL2L1;BCL2L11;CDKN1A;CHRM1;CHRM2;COL1A1;COL27A1;CSF1;EGF;EPO;FASLG;FGF1;FGF10;FGF2;FGF23;FGF4;FGF7;FGFR1;FGFR2;FGFR3;FGFR4;GHR;HSP90AA1;HSP90AB1;IGF1;IL4;INS;INSR;ITGAV;ITGB3;JAK3;KIT;MTOR;NOS3;PCK1;PDGFB;PPP2CA;PPP2CB;PPP2R1A;PRKAA1;PRLR;RXRA;TLR4;YWHAE;
3.2.25	hsa04152	AMPK signaling pathway	0.201	0.455	24	1.2	ACACA;ACACB;ADIPOQ;ADRA1A;CD36;CFTR;FBP1;HMGCR;IGF1;INS;INSR;LEP;MTOR;PCK1;PPARG;PPP2CA;PPP2CB;PPP2R1A;PRKAA1;PRKAB1;SCD;SCD5;SIRT1;SREBF1;
4.3.6	hsa04210	Apoptosis	0.657	1	13	0.9	AIFM1;ATM;BAD;BAX;BCL2;BCL2L1;FADD;FAS;FASLG;PPP3CA;PPP3CB;PPP3R1;RIPK1;
5.3.1	hsa04260	Cardiac muscle contraction	0.0361	0.112	19	1.5	ATP1A1;ATP1A2;CACNA1C;CACNA1D;CACNA1S;CACNA2D1;CACNA2D2;CACNB1;CACNG1;CACNG2;FXYD2;MYL2;RYR2;SLC8A1;SLC9A1;TNNC1;TNNI3;TNNT2;TPM1;
5.3.2	hsa04261	Adrenergic signaling in cardiomyocytes	0.00118	0.00573	39	1.6	ADRA1A;ADRA1B;ADRA1D;ADRB1;ADRB2;AGTR1;AGTR2;ATP1A1;ATP1A2;ATP2B4;BCL2;CACNA1C;CACNA1D;CACNA1S;CACNA2D1;CACNA2D2;CACNB1;CACNG1;CACNG2;CAMK2D;CAMK2G;FXYD2;KCNQ1;MYL2;PLN;PPP2CA;PPP2CB;PPP2R1A;RYR2;SCN1B;SCN4B;SCN5A;SCN7A;SLC8A1;SLC9A1;TNNC1;TNNI3;TNNT2;TPM1;
5.3.3	hsa04270	Vascular smooth muscle contraction	0.587	0.991	19	1	ADORA2A;ADORA2B;ADRA1A;ADRA1B;ADRA1D;AGTR1;AVPR1A;AVPR1B;CACNA1C;CACNA1D;CACNA1S;GUCY1B3;ITPR1;ITPR2;ITPR3;MYLK2;PLA2G1B;ROCK1;ROCK2;
3.2.9	hsa04310	Wnt signaling pathway	0.664	1	21	1	CAMK2D;CAMK2G;CTNNB1;CTNNBIP1;FZD1;FZD2;LEF1;PPARD;PPP3CA;PPP3CB;PPP3R1;ROCK2;SOX17;VANGL2;WNT10B;WNT11;WNT2;WNT2B;WNT4;WNT5A;WNT7B;
5.8.1	hsa04320	Dorso-ventral axis formation	0.986	1	1	0.3	NOTCH1;
3.2.10	hsa04330	Notch signaling pathway	0.909	1	5	0.6	ADAM17;HDAC1;HDAC2;NOTCH1;SNW1;
3.2.11	hsa04340	Hedgehog signaling pathway	0.0597	0.174	13	1.6	BMP2;BMP4;GLI3;IHH;SHH;SMO;WNT10B;WNT11;WNT2;WNT2B;WNT4;WNT5A;WNT7B;
3.2.12	hsa04350	TGF-beta signaling pathway	0.143	0.357	17	1.3	ACVR2A;BMP2;BMP4;BMP5;BMP6;GDF5;ID2;IFNG;NODAL;PPP2CA;PPP2CB;PPP2R1A;ROCK1;SMAD7;SP1;TGFB1;TGFB2;
5.8.2	hsa04360	Axon guidance	0.979	1	13	0.7	CDC42;CXCR4;DPYSL2;NCK1;NCK2;PPP3CA;PPP3CB;PPP3R1;ROCK1;ROCK2;SEMA4D;SLIT2;SLIT3;
3.2.15	hsa04370	VEGF signaling pathway	0.677	1	9	0.9	BAD;CDC42;NOS3;PLCG2;PPP3CA;PPP3CB;PPP3R1;PTGS2;SRC;
5.8.3	hsa04380	Osteoclast differentiation	0.717	1	19	0.9	CSF1;CYBA;FCGR1A;FOS;IFNG;ITGB3;JUNB;LILRB1;PLCG2;PPARG;PPP3CA;PPP3CB;PPP3R1;SOCS1;SPI1;TGFB1;TGFB2;TNFRSF11A;TNFSF11;
3.2.13	hsa04390	Hippo signaling pathway	0.151	0.369	30	1.2	AREG;BMP2;BMP4;BMP5;BMP6;CTNNB1;DLG4;FGF1;FZD1;FZD2;GDF5;ID2;LEF1;NF2;PPP2CA;PPP2CB;PPP2R1A;SERPINE1;SMAD7;SNAI2;TGFB1;TGFB2;WNT10B;WNT11;WNT2;WNT2B;WNT4;WNT5A;WNT7B;YWHAE;
4.4.1	hsa04510	Focal adhesion	0.999	1	19	0.6	ACTN2;ACTN3;BAD;BCL2;CAV3;CDC42;COL1A1;COL27A1;CTNNB1;EGF;IGF1;ITGAV;ITGB3;MYL2;MYLK2;PDGFB;ROCK1;ROCK2;SRC;
3.3.10	hsa04512	ECM-receptor interaction	0.98	1	8	0.6	AGRN;CD36;CD47;COL1A1;COL27A1;ITGAV;ITGB3;SDC4;
3.3.11	hsa04514	Cell adhesion molecules (CAMs)	0.998	1	12	0.5	CD34;CDH5;CLDN5;ITGAV;LRRC4B;NLGN1;NRXN1;NRXN2;NRXN3;SDC4;SELP;VCAM1;
4.4.2	hsa04520	Adherens junction	0.531	0.93	12	1	ACP1;ACTN2;ACTN3;CDC42;CTNNB1;FER;FGFR1;INSR;LEF1;SNAI1;SNAI2;SRC;
4.4.3	hsa04530	Tight junction	0.995	1	12	0.5	ACTN2;ACTN3;CDC42;CLDN5;CTNNB1;MAGI2;MYL2;PPP2CA;PPP2CB;PPP2R1A;SRC;YBX3;
4.4.4	hsa04540	Gap junction	0.482	0.871	15	1.1	ADRB1;DRD1;DRD2;EGF;GRM5;GUCY1B3;HTR2A;HTR2B;HTR2C;ITPR1;ITPR2;ITPR3;MAP2K5;PDGFB;SRC;
5.1.2	hsa04610	Complement and coagulation cascades	0.0464	0.139	17	1.6	BDKRB2;C3;C5;F10;F12;F2;F3;F7;F9;FGA;PLAT;PLG;PROC;PROS1;SERPINE1;SERPINF2;TFPI;
5.1.3	hsa04611	Platelet activation	0.816	1	18	0.9	COL1A1;COL27A1;FCER1G;FGA;GUCY1B3;ITGB3;ITPR1;ITPR2;ITPR3;MYLK2;NOS3;P2RX1;PLCG2;PTGS1;ROCK1;ROCK2;SRC;STIM1;
5.1.9	hsa04612	Antigen processing and presentation	0.999	1	4	0.3	CD74;HSP90AA1;HSP90AB1;IFNG;
5.2.14	hsa04614	Renin-angiotensin system	0.0127	0.047	7	2.5	ACE;ACE2;AGT;AGTR1;AGTR2;MAS1;REN;
5.1.4	hsa04620	Toll-like receptor signaling pathway	0.998	1	8	0.5	CCL3;CCL5;FADD;FOS;RIPK1;TIRAP;TLR3;TLR4;
5.1.5	hsa04621	NOD-like receptor signaling pathway	0.966	1	5	0.5	CCL5;HSP90AA1;HSP90AB1;NOD2;TNFAIP3;
5.1.6	hsa04622	RIG-I-like receptor signaling pathway	1	1	2	0.2	FADD;RIPK1;
5.1.7	hsa04623	Cytosolic DNA-sensing pathway	1	1	2	0.2	CCL5;RIPK1;
3.2.16	hsa04630	Jak-STAT signaling pathway	0.962	1	18	0.7	BCL2L1;CSF2;EPO;GHR;IFNG;IL10;IL13;IL4;JAK3;LEP;PIM1;PRLR;SOCS1;SPRY1;SPRY2;STAT5A;STAT5B;TPO;
5.1.1	hsa04640	Hematopoietic cell lineage	0.867	1	11	0.8	CD34;CD36;CSF1;CSF2;EPO;FCER2;FCGR1A;IL4;ITGB3;KIT;TPO;
5.1.8	hsa04650	Natural killer cell mediated cytotoxicity	0.999	1	10	0.5	CSF2;FAS;FASLG;FCER1G;IFNG;PLCG2;PPP3CA;PPP3CB;PPP3R1;PTK2B;
5.1.10	hsa04660	T cell receptor signaling pathway	0.931	1	12	0.7	CDC42;CSF2;FOS;IFNG;IL10;IL4;NCK1;NCK2;NFKBIE;PPP3CA;PPP3CB;PPP3R1;
5.1.11	hsa04662	B cell receptor signaling pathway	0.984	1	6	0.5	FOS;NFKBIE;PLCG2;PPP3CA;PPP3CB;PPP3R1;
5.1.12	hsa04664	Fc epsilon RI signaling pathway	0.98	1	6	0.5	CSF2;FCER1A;FCER1G;IL13;IL4;PLCG2;
5.1.13	hsa04666	Fc gamma R-mediated phagocytosis	0.998	1	6	0.4	CDC42;FCGR1A;HCK;PLCG2;PLD1;PLD2;
3.2.18	hsa04668	TNF signaling pathway	0.808	1	15	0.8	CCL5;CSF1;CSF2;EDN1;FADD;FAS;FOS;JUNB;LTA;MAGI2;NOD2;PTGS2;RIPK1;TNFAIP3;VCAM1;
5.1.14	hsa04670	Leukocyte transendothelial migration	0.821	1	16	0.8	ACTN2;ACTN3;CDC42;CDH5;CLDN5;CTNNB1;CXCR4;CYBA;EZR;MYL2;PLCG2;PTK2B;ROCK1;ROCK2;SIPA1;VCAM1;
5.1.15	hsa04672	Intestinal immune network for IgA production	0.955	1	4	0.5	CXCR4;IL10;IL4;TGFB1;
5.9.1	hsa04710	Circadian rhythm	0.716	1	4	0.9	NR1D1;PER2;PRKAA1;PRKAB1;
5.9.2	hsa04713	Circadian entrainment	0.000423	0.00229	29	1.8	CACNA1C;CACNA1D;CACNA1H;CAMK2D;CAMK2G;FOS;GRIA1;GRIA2;GRIA3;GRIA4;GRIN1;GRIN2A;GRIN2B;GRIN2C;GRIN2D;GUCY1B3;ITPR1;ITPR3;KCNJ3;KCNJ5;KCNJ6;KCNJ9;MTNR1B;NOS1;NOS1AP;PER2;RYR1;RYR2;RYR3;
5.6.6	hsa04720	Long-term potentiation	0.018	0.0608	18	1.6	CACNA1C;CAMK2D;CAMK2G;GRIA1;GRIA2;GRIN1;GRIN2A;GRIN2B;GRIN2C;GRIN2D;GRM5;ITPR1;ITPR2;ITPR3;PPP3CA;PPP3CB;PPP3R1;RPS6KA2;
5.6.9	hsa04721	Synaptic vesicle cycle	0.585	0.991	10	1	CACNA1A;CACNA1B;CPLX2;DNM3;RAB3A;SLC17A7;SLC18A3;SLC32A1;STX1A;STX3;
5.6.10	hsa04722	Neurotrophin signaling pathway	0.982	1	12	0.6	BAD;BAX;BCL2;CAMK2D;CAMK2G;CDC42;FASLG;MAP2K5;NFKBIE;PLCG2;RPS6KA2;YWHAE;
5.6.8	hsa04723	Retrograde endocannabinoid signaling	1.69e-08	1.64e-07	40	2.4	ABHD6;CACNA1A;CACNA1B;CACNA1C;CACNA1D;CACNA1S;CNR1;DAGLA;GABRA1;GABRA2;GABRA3;GABRA4;GABRA5;GABRA6;GABRB1;GABRB2;GABRB3;GABRD;GABRE;GABRG1;GABRG2;GABRG3;GABRP;GABRQ;GRIA1;GRIA2;GRIA3;GRIA4;GRM5;ITPR1;ITPR2;ITPR3;KCNJ3;KCNJ5;KCNJ6;KCNJ9;MGLL;PTGS2;SLC17A7;SLC32A1;
5.6.1	hsa04724	Glutamatergic synapse	2.31e-09	2.56e-08	45	2.4	ADRBK1;CACNA1A;CACNA1C;CACNA1D;DLG4;GLS;GLS2;GLUL;GRIA1;GRIA2;GRIA3;GRIA4;GRIK1;GRIK2;GRIK3;GRIK4;GRIK5;GRIN1;GRIN2A;GRIN2B;GRIN2C;GRIN2D;GRIN3A;GRIN3B;GRM5;GRM6;GRM7;HOMER1;ITPR1;ITPR2;ITPR3;KCNJ3;PLD1;PLD2;PPP3CA;PPP3CB;PPP3R1;SHANK3;SLC17A7;SLC1A1;SLC1A2;SLC1A3;SLC1A6;SLC1A7;SLC38A3;
5.6.3	hsa04725	Cholinergic synapse	0.00287	0.0122	30	1.7	ACHE;BCL2;CACNA1A;CACNA1B;CACNA1C;CACNA1D;CACNA1S;CAMK2D;CAMK2G;CHAT;CHRM1;CHRM2;CHRM3;CHRM4;CHRM5;CHRNA3;CHRNA4;CHRNA6;CHRNA7;CHRNB2;CHRNB4;FOS;ITPR1;ITPR2;ITPR3;KCNJ3;KCNJ6;KCNQ1;SLC18A3;SLC5A7;
5.6.5	hsa04726	Serotonergic synapse	1.42e-08	1.44e-07	43	2.4	ALOX15;ALOX15B;ALOX5;CACNA1A;CACNA1B;CACNA1C;CACNA1D;CACNA1S;DDC;GABRB1;GABRB2;GABRB3;HTR1A;HTR1B;HTR1D;HTR1E;HTR1F;HTR2A;HTR2B;HTR2C;HTR3A;HTR3B;HTR3C;HTR3D;HTR3E;HTR4;HTR6;HTR7;ITPR1;ITPR2;ITPR3;KCND2;KCNJ3;KCNJ5;KCNJ6;KCNJ9;MAOA;MAOB;PTGS1;PTGS2;SLC6A4;TPH1;TPH2;
5.6.2	hsa04727	GABAergic synapse	5.61e-10	7.26e-09	39	2.8	ABAT;CACNA1A;CACNA1B;CACNA1C;CACNA1D;CACNA1S;GABBR1;GABBR2;GABRA1;GABRA2;GABRA3;GABRA4;GABRA5;GABRA6;GABRB1;GABRB2;GABRB3;GABRD;GABRE;GABRG1;GABRG2;GABRG3;GABRP;GABRQ;GAD1;GAD2;GLS;GLS2;GLUL;GPHN;HAP1;KCNJ6;SLC12A5;SLC32A1;SLC38A3;SLC6A1;SLC6A11;SLC6A13;SRC;
5.6.4	hsa04728	Dopaminergic synapse	9.32e-06	6.58e-05	41	2	ARRB2;CACNA1A;CACNA1B;CACNA1C;CACNA1D;CALY;CAMK2D;CAMK2G;COMT;DDC;DRD1;DRD2;DRD3;DRD4;DRD5;FOS;GRIA1;GRIA2;GRIA3;GRIA4;GRIN2A;GRIN2B;GSK3A;ITPR1;ITPR2;ITPR3;KCNJ3;KCNJ5;KCNJ6;KCNJ9;MAOA;MAOB;PPP1R1B;PPP2CA;PPP2CB;PPP2R1A;PPP3CA;PPP3CB;SCN1A;SLC6A3;TH;
5.6.7	hsa04730	Long-term depression	0.0527	0.155	15	1.6	CACNA1A;CRH;GRIA1;GRIA2;GRIA3;GUCY1B3;IGF1;ITPR1;ITPR2;ITPR3;NOS1;PPP2CA;PPP2CB;PPP2R1A;RYR1;
5.7.3	hsa04740	Olfactory transduction	1	1	4	0.1	ARRB2;CAMK2D;CAMK2G;PDE1C;
5.7.4	hsa04742	Taste transduction	0.45	0.823	9	1.1	CACNA1A;CACNA1B;GNAT3;ITPR3;KCNB1;PDE1A;TAS1R1;TAS1R2;TAS1R3;
5.7.1	hsa04744	Phototransduction	0.0853	0.231	8	1.7	ARRB1;ARRB2;GNAT1;GNAT2;GNAT3;PDE6A;PDE6B;RHO;
5.7.5	hsa04750	Inflammatory mediator regulation of TRP channels	0.0721	0.205	22	1.4	BDKRB2;CAMK2D;CAMK2G;F2RL1;HRH1;HTR2A;HTR2B;HTR2C;IGF1;ITPR1;ITPR2;ITPR3;PLCG2;PTGER2;PTGER4;SRC;TRPA1;TRPM8;TRPV1;TRPV2;TRPV3;TRPV4;
4.2.4	hsa04810	Regulation of actin cytoskeleton	0.658	1	33	0.9	ACTN2;ACTN3;BDKRB2;CDC42;CHRM1;CHRM2;CHRM3;CHRM4;CHRM5;EGF;EZR;F2;FGF1;FGF10;FGF2;FGF23;FGF4;FGF7;FGFR1;FGFR2;FGFR3;FGFR4;INS;ITGAV;ITGB3;MYL2;MYLK2;NCKAP1L;PDGFB;ROCK1;ROCK2;SLC9A1;SRC;
5.2.2	hsa04910	Insulin signaling pathway	0.961	1	16	0.7	ACACA;ACACB;BAD;FBP1;INS;INSR;MTOR;PCK1;PDE3A;PDE3B;PHKG2;PKLR;PRKAA1;PRKAB1;SOCS1;SREBF1;
5.2.1	hsa04911	Insulin secretion	0.316	0.644	16	1.1	ATP1A1;ATP1A2;CACNA1C;CACNA1D;CACNA1S;CAMK2D;CAMK2G;CHRM3;FFAR1;FXYD2;INS;ITPR3;RAB3A;RYR2;SLC2A1;STX1A;
5.2.5	hsa04912	GnRH signaling pathway	0.649	1	14	0.9	CACNA1C;CACNA1D;CACNA1S;CAMK2D;CAMK2G;CDC42;GNRH1;ITPR1;ITPR2;ITPR3;PLD1;PLD2;PTK2B;SRC;
5.2.6	hsa04913	Ovarian Steroidogenesis	0.002	0.00896	17	2	AKR1C3;ALOX5;BMP15;BMP6;CYP11A1;CYP17A1;CYP19A1;CYP1A1;HSD17B1;HSD17B2;HSD17B7;IGF1;INS;INSR;PTGS2;SCARB1;STAR;
5.2.8	hsa04914	Progesterone-mediated oocyte maturation	0.953	1	9	0.6	ANAPC2;HSP90AA1;HSP90AB1;IGF1;INS;PDE3A;PDE3B;PGR;RPS6KA2;
5.2.7	hsa04915	Estrogen signaling pathway	0.262	0.555	19	1.2	ESR1;ESR2;FOS;GABBR1;GABBR2;GPER1;HSP90AA1;HSP90AB1;ITPR1;ITPR2;ITPR3;KCNJ3;KCNJ5;KCNJ6;KCNJ9;NOS3;OPRM1;SP1;SRC;
5.2.13	hsa04916	Melanogenesis	0.372	0.728	18	1.1	CAMK2D;CAMK2G;CTNNB1;DCT;EDN1;FZD1;FZD2;KIT;LEF1;MC1R;TYR;WNT10B;WNT11;WNT2;WNT2B;WNT4;WNT5A;WNT7B;
5.2.9	hsa04917	Prolactin signaling pathway	0.385	0.748	13	1.1	CYP17A1;ESR1;ESR2;FOS;INS;PRLR;SOCS1;SRC;STAT5A;STAT5B;TH;TNFRSF11A;TNFSF11;
5.2.11	hsa04918	Thyroid hormone synthesis	0.754	1	10	0.8	ATP1A1;ATP1A2;FXYD2;GPX7;GSR;ITPR1;ITPR2;ITPR3;IYD;TPO;
5.2.12	hsa04919	Thyroid hormone signaling pathway	0.0238	0.0792	28	1.5	ATP1A1;ATP1A2;BAD;BMP4;CTNNB1;ESR1;FXYD2;HDAC1;HDAC2;HIF1A;ITGAV;ITGB3;MED1;MTOR;NCOA1;NCOA3;NOTCH1;PLCG2;PLN;RXRA;RXRB;RXRG;SLC2A1;SLC9A1;SRC;THRA;THRB;WNT4;
5.2.3	hsa04920	Adipocytokine signaling pathway	0.0927	0.248	16	1.5	ACACB;ACSL3;ACSL4;ADIPOQ;CD36;LEP;MTOR;NFKBIE;PCK1;PPARA;PRKAA1;PRKAB1;RXRA;RXRB;RXRG;SLC2A1;
5.2.10	hsa04921	Oxytocin signaling pathway	0.00416	0.017	39	1.5	CACNA1C;CACNA1D;CACNA1S;CACNA2D1;CACNA2D2;CACNB1;CACNG1;CACNG2;CAMK2D;CAMK2G;CDKN1A;FOS;GUCY1B3;ITPR1;ITPR2;ITPR3;KCNJ3;KCNJ5;KCNJ6;KCNJ9;MAP2K5;MEF2C;MYLK2;NOS3;OXT;OXTR;PPP3CA;PPP3CB;PPP3R1;PRKAA1;PRKAB1;PTGS2;RGS2;ROCK1;ROCK2;RYR1;RYR2;RYR3;SRC;
5.5.2	hsa04960	Aldosterone-regulated sodium reabsorption	0.452	0.823	7	1.1	ATP1A1;ATP1A2;FXYD2;IGF1;INS;INSR;NR3C2;
5.5.3	hsa04961	Endocrine and other factor-regulated calcium reabsorption	0.244	0.541	10	1.3	ATP1A1;ATP1A2;BDKRB2;CALB1;DNM3;ESR1;FXYD2;KL;SLC8A1;VDR;
5.5.1	hsa04962	Vasopressin-regulated water reabsorption	0.984	1	3	0.4	AQP2;AVP;AVPR2;
5.5.4	hsa04964	Proximal tubule bicarbonate reclamation	0.000399	0.00221	11	3	AQP1;ATP1A1;ATP1A2;CA2;CA4;FXYD2;GLS;GLS2;PCK1;SLC25A10;SLC38A3;
5.5.5	hsa04966	Collecting duct acid secretion	0.948	1	2	0.5	CA2;SLC12A7;
5.4.1	hsa04970	Salivary secretion	0.0249	0.0806	22	1.6	ADRA1A;ADRA1B;ADRA1D;ADRB1;ADRB2;ADRB3;ATP1A1;ATP1A2;ATP2B4;CHRM3;FXYD2;GUCY1B3;HTN1;ITPR1;ITPR2;ITPR3;LYZ;NOS1;RYR3;SLC12A2;SLC9A1;STATH;
5.4.2	hsa04971	Gastric acid secretion	0.328	0.653	14	1.2	ATP1A1;ATP1A2;CA2;CAMK2D;CAMK2G;CFTR;CHRM3;EZR;ITPR1;ITPR2;ITPR3;KCNQ1;MYLK2;SLC9A1;
5.4.3	hsa04972	Pancreatic secretion	0.443	0.823	16	1.1	ATP1A1;ATP1A2;ATP2A1;ATP2B4;CA2;CFTR;CHRM3;FXYD2;ITPR1;ITPR2;ITPR3;KCNQ1;PLA2G1B;RYR2;SLC12A2;SLC9A1;
5.4.5	hsa04973	Carbohydrate digestion and absorption	0.612	1	7	1	ATP1A1;ATP1A2;CACNA1D;FXYD2;GNAT3;TAS1R2;TAS1R3;
5.4.6	hsa04974	Protein digestion and absorption	0.174	0.41	18	1.3	ACE2;ATP1A1;ATP1A2;COL1A1;COL27A1;FXYD2;KCNQ1;SLC1A1;SLC1A5;SLC36A1;SLC3A1;SLC3A2;SLC7A7;SLC7A8;SLC7A9;SLC8A1;SLC8A2;SLC8A3;
5.4.7	hsa04975	Fat digestion and absorption	0.152	0.369	9	1.5	ABCA1;ACAT2;APOA1;CD36;DGAT2;GOT2;MTTP;PLA2G1B;SCARB1;
5.4.4	hsa04976	Bile secretion	0.000689	0.00351	23	1.9	ABCB1;ABCB4;ABCC2;ABCC4;ABCG2;AQP1;AQP8;AQP9;ATP1A1;ATP1A2;BAAT;CA2;CFTR;CYP3A4;FXYD2;HMGCR;NR1H4;RXRA;SCARB1;SLC2A1;SLC9A1;SLCO1B1;SLCO1B3;
5.4.8	hsa04977	Vitamin digestion and absorption	0.00713	0.0272	9	2.4	APOA1;CUBN;LRAT;MMACHC;SCARB1;SLC19A1;SLC19A2;SLC19A3;SLC46A1;
5.4.9	hsa04978	Mineral absorption	0.195	0.445	11	1.3	ATP1A1;ATP1A2;FXYD2;HMOX1;S100G;SLC11A1;SLC11A2;SLC26A6;SLC46A1;SLC8A1;VDR;

## Sheet: Table S4
GO term ID	Description	P_value	Adjusted P_value	the number of targets mapped to this term	Enrichment Ratio	target list mapped to this term
GO:0000003	Reproduction	1.88e-19	8.27e-19	194	1.9	ABAT;ACE2;ACOX1;ACSL4;ACVR2A;ADA;ADRBK1;AGT;ALOX15B;ANG;ANXA1;APLN;APRT;AQP2;AR;ARG1;ARG2;ATM;AVP;AVPR1A;AZIN2;B4GALT1;BAD;BCAT2;BCL2;BCL2L1;BCL2L11;BMP15;BMP2;BMP4;BMP5;BMP6;CACNA1H;CAD;CALCA;CAPN5;CAT;CBS;CCL3;CCL5;CDO1;CETN2;CHAT;CNR1;COMT;CRH;CRHBP;CSF1;CTNNB1;CXCR4;CYP11A1;CYP17A1;CYP19A1;CYP1A1;CYP27B1;DBH;DDO;DICER1;DLD;DRD1;DRD5;EDN1;EDN2;EPO;ESR1;ESR2;FAS;FBLN1;FGF10;FGF7;FGFR2;FOS;FOXA1…
GO:0000228	Nuclear Chromosome	0.106	0.178	27	1.3	AR;ARID1A;FER;GATA3;HDAC1;HDAC2;HELB;HMGA2;JUN;MCM3;MYOD1;NR1D1;NR1H3;PLCB1;POLA1;POLA2;RARA;RXRA;SIRT1;SNAI2;TAL1;TCF3;TP53;TRIM24;TRIM28;UBE2B;VDR;
GO:0000902	Cell Morphogenesis	1.99e-06	4.69e-06	115	1.5	ACHE;ADAM8;AGRN;AMELX;ANAPC2;ANK2;APBB1;APOE;ARHGEF2;ARX;BCL11A;BCL11B;BCL2;BMP2;BMP4;CACNA1C;CACNA1D;CACNA1H;CACNA1S;CACNB1;CDC42;CDK5R1;CHRNA3;CHRNB2;CLU;COL1A1;CTNNB1;DAB2;DAB2IP;DICER1;DIXDC1;DLG4;DLX5;DPYSL2;DRD2;EGFR;EZR;F2;FAS;FGFR1;FGFR2;FOXA1;FXN;FZD1;FZD2;GATA3;GLI3;GREM1;GSK3B;HEG1;HIF1A;HMGA2;HPRT1;HRAS;HSP90AA1;HSP90AB1;IFNG;IHH;IL6;ITGAV;ITGB3;JUN;JUP;LEF1;LRRK2;MAP2K1;NCK1;NCK2;NED…
GO:0000988	Transcription Factor Activity, Protein Binding	0.0595	0.109	51	1.2	ARID1A;ASCL1;CRYM;CTNNB1;ESR2;FGF2;FOXP3;GATA3;HDAC1;HDAC9;HIPK2;HMGA2;ICMT;JUN;JUNB;JUP;KLF4;MED1;MYOD1;NCOA3;NEUROD2;NFIB;NKX3-1;NR0B1;NR1D1;NR1H3;NR1H4;NR1I2;NRG1;PAWR;PEX14;PML;POU3F2;PPARGC1B;PRDM16;PRKCB;RARA;RXRA;RXRB;SIRT1;SOX17;TAF7;TBPL1;TCF3;TFAP2B;THRB;TRIM24;TRIM28;WDR77;WNT4;YBX3;
GO:0001071	Nucleic Acid Binding Transcription Factor Activity	5.68e-05	0.000125	147	1.4	ADAM8;AGER;AGT;AKT1;AR;ARHGEF2;ARRB1;ARRB2;ARX;ASCL1;BCL11B;CBFA2T3;CEBPA;CLU;CTNNB1;CTNNBIP1;DAB2IP;DNAJA3;EDA;EGLN1;EGR1;ESR1;ESR2;ESRRG;FER;FOS;FOXA1;FOXL2;FOXP3;FZD1;FZD2;GATA3;GFI1;GLI3;GREM1;HDAC1;HDAC2;HIF1A;HMGA2;HMOX1;HNF1B;HOPX;HOXA5;ID2;IKBKB;IL10;IL1B;IL6;INS;IRX5;JUN;JUNB;JUP;KIT;KLF4;KLF9;KMT2A;LEF1;MAPK9;MECOM;MEF2C;MYOD1;NCOA3;NEUROD2;NFIB;NFKB1;NFX1;NKX2-1;NKX3-1;NOD2;NOTCH1;NR0B…
GO:0002376	Immune System Process	1.07e-25	5.39e-25	272	1.8	8-Mar;ACE;ACIN1;ACVR2A;ADA;ADAM17;ADAM8;ADIPOQ;ADK;ADORA1;ADORA2B;ADSS;ADSSL1;AGER;AIMP1;AKT1;ALAS2;AMICA1;ANGPT1;ANXA1;APLN;APOA1;APOA2;AQP9;ARG2;ARRB2;ASS1;ATM;B4GALT1;BAD;BCL11A;BCL11B;BCL2;BCL2L1;BCL2L11;BGLAP;BMP4;BMP6;BNIP3;C3;C5;CA2;CALCA;CAMK2D;CAMK2G;CBFA2T3;CCL3;CCL5;CCR7;CD34;CD36;CD47;CD74;CDC42;CDKN1A;CEBPA;CHRNA4;CHRNB2;CLU;CNR1;CNR2;COL1A1;CPLX2;CRP;CSF1;CSF2;CTNNB1;CTNNBIP1;CX3CR1…
GO:0003013	Circulatory System Process	1.55e-58	2.73e-57	127	5	ABAT;ACE;ACE2;ADA;ADIPOQ;ADORA1;ADORA2A;ADORA2B;ADORA3;ADRA1A;ADRA1B;ADRA1D;ADRA2B;ADRB1;ADRB2;ADRB3;ADRBK1;AGT;AGTR1;AGTR2;AGTRAP;ALOX5;ANGPT1;APLN;APOE;ATP1A1;ATP1A2;AVP;AVPR1A;AVPR1B;AVPR2;BDKRB2;CACNA1H;CALCA;CAMK2D;CAV3;CBS;CFTR;CHGA;CHRM2;CHRM3;CNR1;CPS1;CTNNBIP1;CYB5R3;CYBA;DBH;DRD2;DRD3;DRD5;ECE1;EDN1;EDN2;EDN3;EPHX2;EPO;F2RL1;FKBP1B;GAA;GCH1;GCLC;GCLM;GSK3A;GUCY1B3;HCN2;HCN4;HEG1;HMOX1;H…
GO:0003674	Molecular_function	1	1	1423	1	8-Mar;AADAT;AARS;AARS2;AARSD1;AASS;ABAT;ABCA1;ABCB1;ABCB4;ABCC2;ABCC4;ABCF1;ABCG1;ABCG2;ABHD5;ABHD6;ACACA;ACACB;ACAD8;ACADM;ACADS;ACADSB;ACAT1;ACAT2;ACE;ACE2;ACHE;ACIN1;ACMSD;ACOT8;ACOX1;ACP1;ACSL3;ACSL4;ACTN2;ACTN3;ACVR2A;ACY1;ACY3;ADA;ADAM17;ADAM8;ADAP1;ADAP2;ADCY3;ADCY6;ADH1A;ADH1B;ADH1C;ADH4;ADH7;ADI1;ADIPOQ;ADIRF;ADK;ADORA1;ADORA2A;ADORA2B;ADORA3;ADRA1A;ADRA1B;ADRA1D;ADRA2A;ADRA2B;ADRA2C;ADR…
GO:0003677	DNA Binding	1	1	151	0.7	AIFM1;ALB;ANG;ANXA1;AR;ARID1A;ARRB1;ARX;ASCL1;ATM;BCL11B;BCL2;CEBPA;CTNNB1;CTNNBIP1;DLX5;EGF;EGFR;EGR1;ESR1;ESR2;ESRRG;FOS;FOXA1;FOXL2;FOXP3;GATA3;GFI1;GLI3;GLYR1;HDAC1;HDAC2;HIF1A;HIPK2;HMGA2;HMOX1;HNF1B;HOPX;HOXA5;ID2;IGF1;IMPDH1;IMPDH2;IRX5;JUN;JUNB;KDM6B;KHDRBS1;KLF4;KLF9;KMT2A;LEF1;LIG4;LONP1;MCM3;MECOM;MED1;MEF2C;MGMT;MTOR;MYOD1;NEUROD2;NFIB;NFKB1;NFX1;NKX2-1;NKX3-1;NOTCH1;NR0B1;NR1D1;NR1H2…
GO:0003723	RNA Binding	1	1	45	0.6	AARS;AARS2;ABCF1;AIMP1;ANG;ANXA1;AUH;CARS;CRYZ;DARS2;DHFRL1;DICER1;EARS2;EPRS;FARS2;FARSA;FARSB;FMR1;IMPDH1;IMPDH2;KARS;KHDRBS1;LARP4B;LONP1;MEF2C;MEX3C;NCBP2;NR0B1;NUFIP2;PNPT1;PPARGC1B;RARS;RCAN3;RPL7A;SARS;SPI1;SRSF6;SUPV3L1;TLR3;TYW5;UBR5;WT1;YARS;YARS2;YBX3;
GO:0003729	MRNA Binding	0.935	1	5	0.6	AUH;CRYZ;DHFRL1;FMR1;YBX3;
GO:0003735	Structural Constituent Of Ribosome	1	1	1	0.1	RPL7A;
GO:0003924	GTPase Activity	0.997	1	46	0.7	ADAP1;ADAP2;ADCY3;ADCY6;ALDH1A1;ARFGEF2;ARHGEF2;ARRB1;CCR7;CDC42;CHRM4;CXCL13;DAB2IP;DGKI;DNAJA3;DNM3;DOCK4;DOCK5;FFAR1;GNA15;GNAS;GNAT1;GNAT2;GNAT3;GNB2L1;GSK3B;HRAS;HTR2B;JUN;LRRK2;MAP2K1;MAP4K4;MTOR;NCKAP1L;PLCB1;PTK2B;RAB3A;RAB8B;RAPGEF2;RGS2;SIPA1;SLIT2;SPRY1;SPRY2;TBC1D32;WNT11;
GO:0004386	Helicase Activity	0.957	1	9	0.6	CETN1;CETN2;DICER1;HELB;MCM3;NAV2;SIRT1;SUPV3L1;TP53;
GO:0004518	Nuclease Activity	0.965	1	10	0.6	ANG;DICER1;PNPT1;RAG1;RAG2;RNASE1;RNASE2;RNASE4;RNASE8;SIRT1;
GO:0004871	Signal Transducer Activity	5.24e-21	2.38e-20	291	1.7	ABCA1;ACVR2A;ADAM17;ADAM8;ADIPOQ;ADORA1;ADORA2A;ADORA2B;ADORA3;ADRA1A;ADRA1B;ADRA1D;ADRA2A;ADRA2B;ADRA2C;ADRB1;ADRB2;ADRB3;ADRBK1;AGER;AGRN;AGTR1;AGTR2;AGTRAP;APOE;AR;AVP;AVPR1A;AVPR1B;AVPR2;BDKRB2;BMP2;BMP4;C5;CACNG2;CAPN3;CAV3;CBS;CCL3;CCL5;CCR7;CD36;CD47;CD74;CHKA;CHRM1;CHRM2;CHRM3;CHRM4;CHRM5;CHRNA2;CHRNA3;CHRNA4;CHRNA5;CHRNA6;CHRNA7;CHRNB2;CHRNB4;CNR1;CNR2;CRHR2;CTNNB1;CX3CR1;CXCR4;DAB2IP;DI…
GO:0005198	Structural Molecule Activity	1	1	32	0.6	ACTN2;ACTN3;AGRN;AMELX;ANXA1;ASPH;BGLAP;BICD1;CAV3;CLDN5;COL1A1;COL27A1;CTNNB1;FBLN1;HCN2;ISCU;JUP;MATN1;MGP;MIP;MYBPC3;MYL2;NCK1;NCK2;NEFL;ROCK2;RPL7A;SHANK3;STATH;TPM1;WNT4;WNT7B;
GO:0005575	Cellular_component	1	1	1432	1	8-Mar;AADAT;AARS;AARS2;AARSD1;AASS;ABAT;ABCA1;ABCB1;ABCB4;ABCC2;ABCC4;ABCF1;ABCG1;ABCG2;ABHD5;ABHD6;ACACA;ACACB;ACAD8;ACADM;ACADS;ACADSB;ACAT1;ACAT2;ACE;ACE2;ACHE;ACIN1;ACMSD;ACOT8;ACOX1;ACP1;ACSL3;ACSL4;ACTN2;ACTN3;ACVR2A;ACY1;ACY3;ADA;ADAM17;ADAM8;ADAP1;ADAP2;ADCY3;ADCY6;ADH1A;ADH1B;ADH1C;ADH4;ADH7;ADI1;ADIPOQ;ADIRF;ADK;ADORA1;ADORA2A;ADORA2B;ADORA3;ADRA1A;ADRA1B;ADRA1D;ADRA2A;ADRA2B;ADRA2C;ADR…
GO:0005576	Extracellular Region	0.0017	0.00328	216	1.2	ACE;ACE2;ACHE;ACTN2;ADA;ADIPOQ;AFM;AGER;AGRN;AGT;AIMP1;AKR1B1;ALB;AMELX;ANG;ANGPT1;ANXA1;APLN;APLP1;APOA1;APOA2;APOE;AQP1;ARG1;AVP;B4GALT1;BCHE;BGLAP;BICD1;BMP15;BMP2;BMP4;BMP5;BMP6;C1QTNF1;C3;C5;CA2;CALCA;CCL3;CCL5;CD34;CD47;CHGA;CLU;COL1A1;COL27A1;COLQ;CRH;CRHBP;CRLF1;CRP;CSF1;CSF2;CXCL13;CYR61;DBH;DKK3;EDA;EDN1;EDN2;EDN3;EGF;EGFR;ENPP6;EPO;F10;F12;F2;F3;F7;F9;FAS;FASLG;FBLN1;FCER2;FGA;FGF1;FGF…
GO:0005578	Proteinaceous Extracellular Matrix	0.144	0.233	36	1.2	ACHE;ADIPOQ;AGRN;ALB;AMELX;ANG;APLP1;BMP4;C1QTNF1;COL1A1;COL27A1;COLQ;EDA;FBLN1;FGF1;LGALS3;MATN1;MGP;MMP28;P3H1;P3H2;PLOD1;RBP3;SLC1A3;SNCA;SPARC;TGFB1;WNT10B;WNT11;WNT2;WNT2B;WNT4;WNT5A;WNT7B;ZP3;ZP4;
GO:0005615	Extracellular Space	7.06e-17	2.76e-16	140	2	ACE;ACE2;ACHE;ADA;ADIPOQ;AFM;AGER;AGRN;AGT;AIMP1;AKR1B1;ALB;ANG;ANGPT1;ANXA1;APLN;APOA1;APOA2;APOE;ARG1;AVP;BCHE;BGLAP;BMP15;BMP2;BMP4;BMP5;BMP6;C1QTNF1;C3;C5;CA2;CALCA;CCL3;CCL5;CLU;COL1A1;COLQ;CRHBP;CRLF1;CRP;CSF1;CSF2;CXCL13;DKK3;EDN1;EDN2;EDN3;EGF;EGFR;EPO;F12;F2;F3;F7;FASLG;FBLN1;FGA;FGF1;FGF10;FGF2;FGF23;FGF7;GAS6;GC;GDF5;GHR;GHRL;GNRH1;GREM1;HMOX1;HPX;IFNG;IGF1;IGF2;IHH;IL10;IL13;IL1B;IL1R…
GO:0005622	Intracellular	1.07e-07	2.66e-07	1104	1.1	8-Mar;AADAT;AARS;AARS2;AARSD1;AASS;ABAT;ABCA1;ABCB1;ABCB4;ABCC4;ABCF1;ABCG1;ABHD5;ABHD6;ACACA;ACACB;ACAD8;ACADM;ACADS;ACADSB;ACAT1;ACAT2;ACE;ACHE;ACIN1;ACMSD;ACOT8;ACOX1;ACP1;ACSL3;ACSL4;ACTN2;ACTN3;ACVR2A;ACY1;ACY3;ADA;ADAM17;ADAM8;ADAP1;ADAP2;ADCY3;ADCY6;ADH1A;ADH1B;ADH1C;ADH4;ADH7;ADI1;ADIPOQ;ADK;ADORA1;ADORA2A;ADRA2A;ADRA2C;ADRB1;ADRB2;ADRB3;ADRBK1;ADSL;ADSS;ADSSL1;AFMID;AGER;AGMAT;AGT;AGTRAP…
GO:0005623	Cell	1.22e-10	3.37e-10	1379	1	8-Mar;AADAT;AARS;AARS2;AARSD1;AASS;ABAT;ABCA1;ABCB1;ABCB4;ABCC2;ABCC4;ABCF1;ABCG1;ABCG2;ABHD5;ABHD6;ACACA;ACACB;ACAD8;ACADM;ACADS;ACADSB;ACAT1;ACAT2;ACE;ACE2;ACHE;ACIN1;ACMSD;ACOT8;ACOX1;ACP1;ACSL3;ACSL4;ACTN2;ACTN3;ACVR2A;ACY1;ACY3;ADA;ADAM17;ADAM8;ADAP1;ADAP2;ADCY3;ADCY6;ADH1A;ADH1B;ADH1C;ADH4;ADH7;ADI1;ADIPOQ;ADK;ADORA1;ADORA2A;ADORA2B;ADORA3;ADRA1A;ADRA1B;ADRA1D;ADRA2A;ADRA2B;ADRA2C;ADRB1;ADR…
GO:0005634	Nucleus	1	1	367	0.8	ABCF1;ACAT2;ACHE;ACIN1;ACP1;ACTN2;ADAP1;ADCY3;ADI1;ADK;ADRB1;ADRB2;ADRB3;AFMID;AIF1;AIFM1;AIMP1;AKR1B1;AKT1;ALDH1A2;ALDH1B1;ALDH7A1;ALOX15;ALOX5;ALOX5AP;ANAPC2;ANG;ANXA1;APBB1;APRT;AQP1;AR;ARID1A;ARRB1;ARRB2;ARX;ASCL1;ASPA;ASRGL1;ASS1;ASXL2;ATM;ATP5A1;AURKA;BAX;BCAT2;BCL11A;BCL11B;BCL2;BCL2L1;BNIP3;CACNA1A;CAD;CALB1;CALCA;CAMK2D;CAMK2G;CAPN3;CBFA2T3;CBR3;CBS;CCBL1;CCS;CDC20;CDK5R1;CDK5R2;CDKN1A;C…
GO:0005635	Nuclear Envelope	0.263	0.404	25	1.1	ABCF1;ALOX5;ALOX5AP;AQP1;BCL2;BCL2L1;BNIP3;DARS;DHRS2;DHRS4;EGFR;GCH1;HIPK2;ITPR3;KCNH2;PML;POLA1;PTGER3;PTGS1;RETSAT;SIRT1;SLC29A2;SREBF1;SUMO1;WHSC1;
GO:0005654	Nucleoplasm	0.685	0.92	114	1	ABCF1;AKT1;ANAPC2;APBB1;AR;ATM;BNIP3;CAMK2D;CAMK2G;CBFA2T3;CDC20;CDKN1A;CEBPA;CTNNB1;CTR9;DUT;EGR1;ESR1;ESR2;ESRRG;FMR1;FOS;FOXA1;FOXL2;FOXP3;GATA3;GFI1;GLI3;HDAC1;HDAC2;HDAC9;HIF1A;HIPK2;HNF1B;ITPR3;JUN;KLF4;KMT2A;LEF1;LIG4;MAPK9;MCM3;MECOM;MED1;MEF2C;MGMT;MTOR;MYOD1;NCBP2;NCOA3;NFKB1;NKX2-1;NOTCH1;NR0B1;NR1D1;NR1H2;NR1H3;NR1H4;NR1I2;NR3C1;NR3C2;PGR;PHB;PLCB1;PML;POLA1;POLA2;POLB;POU3F2;PPARA;PP…
GO:0005694	Chromosome	0.862	1	42	0.9	AR;ARID1A;ARRB1;ATM;FER;GATA3;HDAC1;HDAC2;HELB;HLCS;HMGA2;ID2;JUN;JUNB;KLF4;LIG4;MCM3;MYOD1;NEDD4;NR1D1;NR1H3;PLCB1;POLA1;POLA2;PPP2CA;PPP2CB;PPP2R1A;RARA;REST;RXRA;SIRT1;SNAI2;SNW1;TAL1;TCF3;TP53;TP63;TRIM24;TRIM28;UBE2B;VDR;WHSC1;
GO:0005730	Nucleolus	0.989	1	31	0.7	ACAT2;ACTN2;ANG;CBFA2T3;CBS;EPHX2;EZR;FGF1;FMR1;GATA3;GLI3;HADHA;HIF1A;HMOX1;ITPR3;NF2;NFIB;NOS3;PML;POLA1;RGS2;SIRT1;SIX1;SLC29A2;SMAD7;SRPK2;TP53;TXNRD1;WHSC1;WT1;ZPR1;
GO:0005737	Cytoplasm	5.15e-48	6.05e-47	987	1.4	8-Mar;AADAT;AARS;AARS2;AARSD1;AASS;ABAT;ABCA1;ABCB1;ABCB4;ABCC4;ABCF1;ABCG1;ABHD5;ABHD6;ACACA;ACACB;ACAD8;ACADM;ACADS;ACADSB;ACAT1;ACAT2;ACE;ACHE;ACIN1;ACMSD;ACOT8;ACOX1;ACP1;ACSL3;ACSL4;ACTN2;ACTN3;ACVR2A;ACY1;ACY3;ADA;ADAM17;ADAM8;ADAP1;ADAP2;ADCY3;ADCY6;ADH1A;ADH1B;ADH1C;ADH4;ADH7;ADI1;ADIPOQ;ADK;ADORA1;ADRA2A;ADRA2C;ADRB1;ADRB2;ADRBK1;ADSL;ADSS;ADSSL1;AFMID;AGER;AGMAT;AGT;AGTRAP;AGXT;AGXT2;AH…
GO:0005739	Mitochondrion	3.16e-29	1.72e-28	242	2.1	AADAT;AARS2;AASS;ABAT;ABHD6;ACACA;ACAD8;ACADM;ACADS;ACADSB;ACAT1;ACAT2;ACOT8;ACOX1;ACSL3;ACSL4;ADAP2;ADSL;AGMAT;AGXT;AGXT2;AIFM1;ALAS1;ALAS2;ALDH18A1;ALDH1B1;ALDH1L1;ALDH1L2;ALDH2;ALDH4A1;ALDH5A1;ALDH7A1;ALDH9A1;AMT;ANXA1;ARG2;ASS1;ATIC;ATP5A1;ATP5B;ATP5C1;AUH;AZIN2;BAD;BAK1;BAX;BCAT2;BCL2;BCL2L1;BCL2L11;BNIP3;CARS2;CASQ1;CAT;CBR4;CCBL2;CCS;CHAT;CHDH;CKB;CKMT1A;CKMT2;CLU;CMPK2;COMT;CPS1;CTPS2;CYB…
GO:0005764	Lysosome	0.109	0.181	30	1.3	8-Mar;ADA;ADAM8;ADRB2;AQP2;ARRB1;ASS1;ATP13A2;CAT;CD63;CD74;CTNS;CTSH;CUBN;FASLG;GAA;GC;GOT1;HPS4;HYAL2;IL4I1;LAMP2;MTOR;NPPA;RNASE2;SLC11A1;SLC11A2;SLC36A1;STX3;TYR;
GO:0005768	Endosome	0.53	0.733	41	1	8-Mar;ABCG1;ACE;ADCY6;ADRA2C;ADRB2;APOE;AQP2;ATP1A2;AVPR1A;AVPR1B;AVPR2;BACE1;BDKRB2;CD63;CD74;CFTR;CTNS;CUBN;ECE1;EGFR;FGFR4;HSD17B6;HTR4;HTT;INS;INSR;LAMP2;LRAT;NF2;PLD1;PML;RIPK1;SLC11A1;SLC11A2;SLC6A4;TLR3;TNF;TTPA;UTS2R;ZP3;
GO:0005773	Vacuole	0.117	0.192	35	1.2	8-Mar;ADA;ADAM8;ADRB2;AQP1;AQP2;ARRB1;ASS1;ATP13A2;ATP6AP1;CAT;CD63;CD74;CTNS;CTSH;CUBN;DLD;FASLG;GAA;GC;GOT1;HPS4;HTT;HYAL2;IL4I1;LAMP2;MTOR;NPPA;RNASE2;SLC11A1;SLC11A2;SLC36A1;SLC3A1;STX3;TYR;
GO:0005777	Peroxisome	0.000749	0.00151	20	2.2	ACOT8;ACOX1;ACSL3;ACSL4;AGXT;BAAT;CAT;DAO;DDO;DHRS4;EPHX2;FNDC5;HMGCR;PECR;PEX14;PEX5;PIPOX;SOD1;TKT;XDH;
GO:0005783	Endoplasmic Reticulum	1.85e-17	7.67e-17	181	1.9	ABCG1;ACHE;ACSL3;ACSL4;ADIPOQ;ADORA1;AGTRAP;AHCYL1;AIMP1;ALDH3A1;ALOX5AP;APOA1;APOA2;AQP2;ASPH;ASS1;ATP11C;ATP2A1;ATP8A1;AVPR2;BACE1;BAX;BCHE;BCL2;BGLAP;CA4;CACNA1S;CACNA2D1;CACNB1;CALHM1;CAMK2D;CAMK2G;CASQ1;CASQ2;CAT;CD74;CERS1;CFTR;CLU;CRHR2;CUBN;CYB5R3;CYBA;CYP17A1;CYP19A1;CYP1A1;CYP1A2;CYP2E1;CYP2R1;CYP3A4;CYP4B1;CYP4F11;CYP4F2;CYP51A1;DGAT2;DHRS9;DRD1;EDA;EGFR;ELOVL1;ELOVL2;ELOVL3;ELOVL4;ELO…
GO:0005794	Golgi Apparatus	0.0632	0.113	101	1.2	ABCA1;ABCB1;ABCB4;ABCG1;ACACB;ACHE;AGTRAP;AIMP1;APLP1;APOE;AQP2;ARFGEF2;ARHGEF2;ARRB1;AVPR2;B4GALT1;BACE1;BGLAP;BICD1;CA1;CA4;CASQ1;CAT;CAV3;CBFA2T3;CD36;CD74;CDC42;CERS1;CNST;CRHR2;CRYZ;CUBN;CYBA;EGFR;EPHX2;F10;F2;F2RL1;F7;F9;FGF7;FGFR2;FTCD;FURIN;GAD2;GAS6;GLUL;GNAS;GPER1;GPRC5A;HRAS;HTT;INS;KCNA5;KCNJ6;LPCAT1;LRRK2;MAP2K1;MTHFS;MTOR;MTTP;MYO5A;NAPRT;NCOA3;NDRG2;NFKBIE;NOS3;NOTCH1;NTSR1;OPRM1;P…
GO:0005811	Lipid Particle	0.289	0.433	3	1.6	ABHD5;PLIN5;PNPLA2;
GO:0005815	Microtubule Organizing Center	0.997	1	22	0.6	AURKA;CDC20;CDC42;CETN1;CETN2;CTNNB1;FTCD;G6PD;GSK3B;HIPK2;IL1RN;MCM3;NDRG2;PAX2;PDE4D;PKD2;RGCC;ROCK1;ROCK2;SLC9A3R1;SMAD7;TNFAIP3;
GO:0005829	Cytosol	3.06e-37	2.27e-36	356	1.9	AARS;ABHD5;ACACA;ACACB;ACIN1;ACMSD;ACTN2;ACTN3;ACY1;ADA;ADH1A;ADH1B;ADH1C;ADH4;ADH7;ADI1;ADK;ADRBK1;ADSL;ADSS;ADSSL1;AFMID;AHCY;AIF1;AIFM1;AIMP1;AKR1B1;AKR1C1;AKT1;ALAD;ALDH1A1;ALDH1A2;ALDH3A1;ALDH7A1;ALDH9A1;ALOX15;ALOX5;AMDHD1;AMPD3;ANAPC2;ANK2;APIP;APRT;ARFGEF2;ARG1;ARHGEF2;ARRB1;ARRB2;ASL;ASNS;ASS1;ATIC;AURKA;AVP;AZIN1;AZIN2;BAAT;BAD;BAK1;BAX;BBOX1;BCAT1;BCL2;BCL2L1;BCL2L11;BICD1;BLVRB;CA2;CA…
GO:0005840	Ribosome	0.999	1	7	0.4	ABCF1;FMR1;GNB2L1;NR0B1;NUFIP2;RPL7A;RPS6KA2;
GO:0005856	Cytoskeleton	0.972	1	120	0.9	ACTN2;ACTN3;ADAM17;ADAM8;ADH4;ADORA1;AIF1;AKT1;ANK2;ANK3;ANXA1;APOE;ARHGEF2;ASRGL1;ATM;AURKA;BBOX1;BCL2L11;BICD1;CACNA1C;CDC20;CDC42;CDK5R1;CETN1;CETN2;CHRM1;CHRM4;CHRNA3;CTNNB1;DLG4;DNAJA3;DNM3;DRD2;EDA;EZR;FER;FNTA;FTCD;G6PD;GNB2L1;GPHN;GRIA1;GRIA3;GRIA4;GRIN1;GRIN2A;GRIN2B;GRIN2C;GRIN3A;GRM5;GSK3B;HAP1;HIPK2;HOMER1;IL1RN;JAK3;JUP;KCND2;LANCL2;MAP2K1;MAP2K5;MCM3;MYBPC3;MYL2;MYLK2;MYO5A;NDOR1;ND…
GO:0005886	Plasma Membrane	3.11e-45	3.13e-44	582	1.7	ABCA1;ABCB1;ABCB4;ABCC2;ABCC4;ABCG1;ABCG2;ACE;ACE2;ACHE;ACP1;ACTN2;ACTN3;ACVR2A;ACY3;ADA;ADAM17;ADAM8;ADAP1;ADAP2;ADCY3;ADCY6;ADI1;ADORA1;ADORA2A;ADORA2B;ADORA3;ADRA1A;ADRA1B;ADRA1D;ADRA2A;ADRA2B;ADRA2C;ADRB1;ADRB2;ADRB3;ADRBK1;ADSS;AGER;AGTR1;AGTR2;AIF1;AKT1;ALDH9A1;ALOX5;AMICA1;AMN;ANGPT1;ANK2;ANK3;ANXA1;ANXA13;APBB1;APLP1;APOA1;APOE;AQP1;AQP2;AQP8;AQP9;ARHGEF2;ARRB1;ARRB2;ATP11C;ATP1A1;ATP1A2;…
GO:0005929	Cilium	0.756	0.988	14	0.9	ANXA1;CETN1;CETN2;GLI3;GNAT1;GNAT2;GNAT3;MYO5A;PDE4C;PKD2;PTGS1;RHO;SMO;TBC1D32;
GO:0005975	Carbohydrate Metabolic Process	0.171	0.274	68	1.1	ADIPOQ;ADRA1B;ADRB1;ADRB3;AIMP1;AKR1B1;AKT1;ALDH1B1;ALDH2;ALDH5A1;ANGPT1;B4GALT1;BAD;CPS1;DGAT2;FBP1;G6PD;GAA;GHRL;GLYR1;GNMT;GOT1;GOT2;GPD1L;GPT;GSK3A;GSK3B;HIBADH;HIF1A;HYAL2;IDNK;IFNG;IGF1;IGF2;IL6;IMPA1;IMPA2;INS;INSR;KL;LEP;MAS1;MTOR;NR3C1;OGDH;PCK1;PGD;PGLS;PHKG2;PIK3CA;PKLR;PPARA;PPARD;PRKAA1;SDS;SLC25A10;SLC25A12;SLC25A13;SLC2A1;SLC3A1;SLC3A2;SNCA;TALDO1;TFAP2B;TH;TKT;TNF;UGT1A1;
GO:0006091	Generation Of Precursor Metabolites And Energy	5.23e-13	1.71e-12	88	2.2	ACACA;ACACB;ACOX1;ADCY3;ADCY6;ADIPOQ;ADRA1B;ADRA2A;ADRA2C;ADRB1;ADRB3;ADSL;AKT1;ALDH5A1;ATP5A1;ATP5B;ATP5C1;AVP;AVPR1A;CACNA1A;CACNA1C;CACNA1D;CACNA2D2;CEBPA;CHRM3;CPS1;CYBA;CYP1A2;DLD;DLST;ERO1B;FADS1;FADS2;FADS3;FBP1;FDXR;FFAR1;FH;FXN;GAA;GNAS;GNMT;GSK3A;GSK3B;HIF1A;IGF1;IGF2;INS;INSR;ITPR1;ITPR2;ITPR3;KCNB1;KCNC2;KL;LEP;MC4R;MTOR;NOS2;OGDH;PCK1;PHKG2;PKLR;PNPT1;PPARA;PPARD;PRDM16;PRKAA1;PRKCA;…
GO:0006259	DNA Metabolic Process	0.188	0.298	84	1.1	ACHE;ACIN1;ADIPOQ;ADRA1D;AIFM1;ATM;BAX;BCL11B;BNIP3;CDC42;CDKN1A;CETN2;CHRNA4;CSF2;DNAJA3;DUT;EGF;EGFR;EPO;FGF10;FGFR4;FOS;FOXL2;FOXP3;GNAS;GSK3A;HCRT;HELB;HMGA2;HRAS;IFNG;IGF1;IL10;IL4;IL6;INS;INSR;JUN;LEF1;LIG4;LONP1;MAS1;MC1R;MCM3;MED1;MGMT;NF2;NFIB;NPPC;NT5E;NT5M;PDGFB;PHB;PIK3CA;PLA2G1B;PML;POLA1;POLA2;POLB;PPIA;PPP2CA;PPP2R1A;PRKCG;PRKDC;RAG1;RAG2;SIRT1;SOD1;SOX9;SPI1;STUB1;SUMO1;SUPV3L1;TC…
GO:0006397	MRNA Processing	1	1	13	0.4	AHCYL1;APLP1;KHDRBS1;LGALS3;MYOD1;NCBP2;PNPT1;PPIH;RNASE4;SNW1;SRPK2;SRSF6;WDR77;
GO:0006399	TRNA Metabolic Process	1.9e-08	4.8e-08	34	2.8	AARS;AARS2;AARSD1;AIMP1;CARS;CARS2;DARS;DARS2;EARS2;EPRS;FARS2;FARSA;FARSB;GARS;IARS;IARS2;KARS;LARS;LARS2;LCMT2;MOCS3;MTFMT;NARS;NARS2;PARS2;RARS;SARS;TARS;TARS2;TYW5;VARS;VARS2;YARS;YARS2;
GO:0006412	Translation	0.0623	0.113	52	1.2	AARS;AARS2;AARSD1;ABCF1;AIMP1;AKT1;ANG;APLP1;CARS;CARS2;CCL5;DARS;DARS2;EARS2;EIF2AK1;EPRS;FARS2;FARSA;FARSB;FMR1;GARS;GNB2L1;IARS;IARS2;IL6;KARS;LARS;LARS2;MTFMT;MTOR;NARS;NARS2;NCBP2;NCK1;NCK2;PARS2;PML;PPP1R15A;PTK2B;RARA;RARS;RGS2;RPL7A;SARS;TARS;TARS2;TNF;VARS;VARS2;WT1;YARS;YARS2;
GO:0006457	Protein Folding	0.859	1	16	0.8	AARS;APOA2;CD74;CLU;DNAJA3;ERO1B;FKBP1A;FKBP1B;HSP90AA1;HSP90AB1;PPIA;PPIB;PPIC;PPIF;PPIG;PPIH;
GO:0006461	Protein Complex Assembly	6.8e-17	2.74e-16	125	2.1	AASS;ACACA;ACACB;ACADS;ACAT1;ACHE;ACTN2;ADIPOQ;ADRB2;ADSL;AKR1C1;ALAD;ALDH5A1;ALOX5AP;ANG;ANGPT1;ARG1;BAX;BCL11A;BCL2L11;C1QTNF1;CALY;CAT;CAV3;CBR4;CCL5;CCR7;CD74;CDC42;CHRNA3;CLU;COL1A1;CRBN;CRP;CRYZ;CSF2;CTH;CTNNBIP1;CUBN;CXCL13;CYBA;DARS;DGKD;DLG4;DPYS;EPRS;FAS;FBP1;FER;FGA;FKBP1A;GCH1;GLRB;GNB2L1;GNMT;GSK3B;HMOX1;HNF1B;HPRT1;HSP90AA1;INSR;ITPR3;KCNA5;KCND2;KCNH2;KMT2A;LCN2;LONP1;MAGI2;MATN1;M…
GO:0006464	Cellular Protein Modification Process	1.64e-09	4.35e-09	309	1.4	8-Mar;ABCA1;ACP1;ACVR2A;ADAM17;ADAM8;ADCY3;ADCY6;ADIPOQ;ADORA1;ADORA2B;ADRA2A;ADRA2B;ADRA2C;ADRB2;ADRBK1;AGT;AIF1;AKT1;ANAPC2;ANG;ANGPT1;ANXA1;APBB1;APOA1;APOE;ARRB1;ARRB2;ASL;ASPH;ATM;AURKA;AVP;B4GALT1;BCL11A;BCL2;BHMT;BMP2;BMP4;BMP6;C5;CAD;CALCA;CAMK2D;CAMK2G;CAV3;CBS;CCL5;CCR7;CD36;CD74;CDC20;CDC42;CDK5R1;CDK5R2;CDKN1A;CHRM1;CHRM3;CHRNA3;CHRNA7;CLU;CRBN;CRLF1;CSF1;CSF2;CTH;CTR9;CXCR4;CYR61;DAB…
GO:0006520	Cellular Amino Acid Metabolic Process	6.41e-119	4.52e-117	217	5.8	AADAT;AARS;AARS2;AARSD1;AASS;ABAT;ACAD8;ACADM;ACADSB;ACAT1;ACMSD;ACY1;ADI1;AFMID;AGXT;AIMP1;ALDH18A1;ALDH4A1;ALDH5A1;ALDH7A1;ALDH9A1;AMDHD1;AMT;APIP;ARG1;ARG2;ASL;ASNS;ASNSD1;ASPA;ASPG;ASRGL1;ASS1;AUH;AZIN1;AZIN2;BAAT;BBOX1;BCAT1;BCAT2;BHMT;BHMT2;CAD;CARS;CARS2;CBS;CCBL1;CCBL2;CCL5;CDO1;CKB;CKM;CKMT1A;CKMT2;COMT;CPS1;CTH;CTNS;CTPS1;CTPS2;DAO;DARS;DARS2;DCT;DDAH1;DDAH2;DDC;DDO;DHFRL1;DLD;DLST;DMGD…
GO:0006605	Protein Targeting	1.45e-06	3.46e-06	59	1.9	ADORA1;AGT;AGXT;AHCYL1;AKT1;BMP4;CACNB1;CD36;CDKN1A;DAB2IP;DRD1;EDA;EGF;EGFR;F2;FGF2;FZD1;GLI3;GREM1;GSK3B;HPS4;HSP90AA1;ICMT;IFNG;IGF1;IL10;IL1B;IL6;JAK3;JUN;JUP;LEP;MTOR;NEDD4;NFKBIE;NLGN1;OPRD1;PDE2A;PEX14;PEX5;PML;POLA2;PPP3CA;PPP3R1;SHH;SIRT1;SIX3;SLC11A1;SNAI2;TGFB1;TGFB2;TLR3;TLR4;TNF;TOMM40;TP53;TSPO;UBR5;YWHAE;
GO:0006629	Lipid Metabolic Process	1.3e-53	1.66e-52	262	2.7	ABCA1;ABCB4;ABCG1;ABHD5;ACACA;ACACB;ACAD8;ACADM;ACADS;ACADSB;ACAT1;ACAT2;ACOT8;ACOX1;ACSL3;ACSL4;ADH4;ADH7;ADIPOQ;ADORA1;ADORA2B;ADRA2A;AGT;AGTR1;AKR1B1;AKR1C1;AKR1C3;AKT1;ALB;ALDH1A2;ALDH1A3;ALDH3B1;ALDH3B2;ALDH5A1;ALDH8A1;ALOX15;ALOX15B;ALOX5;ALOX5AP;AMN;ANG;ANXA1;APOA1;APOA2;APOE;ARV1;ASPG;ATM;ATP1A1;ATP5A1;ATP5B;AVP;AVPR1A;BAAT;BCL11B;BMP6;CACNA1H;CAV3;CBR4;CCL5;CCR7;CD36;CD74;CDC42;CEBPA;CER…
GO:0006790	Sulfur Compound Metabolic Process	8.56e-13	2.62e-12	44	3.2	ADI1;ALDH5A1;ANGPT1;APIP;BHMT;BHMT2;CBS;CCL5;CDO1;COMT;CTH;CTNNB1;CTNS;DLD;ENOPH1;G6PD;GCLC;GCLM;GHR;GNMT;GOT1;GSR;GSS;GSTP1;ICMT;IGF1;MCCC1;MRI1;MTAP;MTHFD1;MTHFD2L;MTHFR;MTR;MTRR;NFS1;OPLAH;PCMT1;SLC19A2;SLC19A3;SMS;SOD1;SOD2;STAT5A;STAT5B;
GO:0006810	Transport	2.93e-69	8.26e-68	598	1.9	ABAT;ABCA1;ABCB1;ABCB4;ABCC2;ABCC4;ABCG1;ABCG2;ACACB;ACE;ACHE;ACTN2;ACVR2A;ADA;ADAM8;ADCY3;ADCY6;ADIPOQ;ADORA1;ADORA2A;ADORA2B;ADRA1A;ADRA2A;ADRA2B;ADRA2C;ADRB1;ADRB2;ADRBK1;AFM;AGT;AGTR1;AGXT;AHCYL1;AKR1C1;AKT1;ALB;ALDH1L1;ALDH1L2;ALDH5A1;AMICA1;AMN;ANG;ANGPT1;ANXA1;APLN;APLP1;APOA1;APOA2;APOE;APRT;AQP1;AQP2;AQP8;AQP9;AR;ARFGEF2;ARG1;ARG2;ARHGEF2;ARRB1;ARRB2;ATP11C;ATP13A2;ATP1A1;ATP1A2;ATP2A1;A…
GO:0006913	Nucleocytoplasmic Transport	2.44e-05	5.46e-05	50	1.8	AGT;AHCYL1;AKT1;BMP4;CD36;CDKN1A;DAB2IP;DRD1;EDA;EGF;EGFR;F2;FGF2;FZD1;GLI3;GREM1;GSK3B;IFNG;IGF1;IL10;IL1B;IL6;JAK3;JUN;JUP;KHDRBS1;LEP;MTOR;NCBP2;NEDD4;NFKBIE;OPRD1;PDE2A;PML;POLA2;PPP3CA;PPP3R1;SHH;SIRT1;SIX3;SLC11A1;SNAI2;SRSF6;TGFB1;TGFB2;TLR3;TLR4;TNF;TP53;UBR5;
GO:0006914	Autophagy	0.734	0.967	6	0.8	HTR2B;LRRK2;MTOR;PARK2;PIK3CB;PRKAA1;
GO:0006950	Response To Stress	4.81e-45	4.52e-44	454	1.8	AARS;ABAT;ABCC4;ABCF1;ACADS;ACAT1;ACE;ACE2;ACHE;ACTN2;ADA;ADAM17;ADAM8;ADIPOQ;ADORA1;ADORA2A;ADORA2B;ADORA3;ADRA1A;ADRA2A;ADRA2B;ADRA2C;ADRB1;ADRB2;ADRB3;ADRBK1;ADSL;AGER;AGT;AGTR1;AGTRAP;AIF1;AIFM1;AIMP1;AKR1B1;AKT1;ALAS2;ALB;ALDH3A1;ALOX15;ALOX5;ALOX5AP;AMICA1;ANG;ANGPT1;ANXA1;APBB1;APOA1;APOA2;APOE;AQP1;AQP2;AQP9;ARG1;ARG2;ARRB1;ARRB2;ASNS;ASS1;ATM;ATP2A1;ATP2B4;AVP;AVPR1A;AVPR1B;B4GALT1;BAD;B…
GO:0007005	Mitochondrion Organization	3.68e-07	8.95e-07	39	2.3	AKT1;ATP2A1;AVP;BAD;BAK1;BAX;BCL2;BCL2L1;BCL2L11;BNIP3;CEBPA;CLU;DARS2;DHODH;DNAJA3;EARS2;FXN;HMGCL;HSP90AA1;IGF1;JUN;LONP1;LRRK2;NOS3;PARK2;PDE2A;PNPT1;PPARGC1B;PPIF;RAB3A;SLC25A4;SNCA;SOD2;SUPV3L1;TARS2;TOMM40;TP53;TSPO;YARS2;
GO:0007009	Plasma Membrane Organization	0.000404	0.000826	13	2.8	ADIPOQ;AGRN;AKT1;AR;BCL2L1;CAV3;CXCR4;NRXN1;PIK3R1;S100A9;SOD1;TGFB2;WNT4;
GO:0007010	Cytoskeleton Organization	0.325	0.472	67	1.1	ADRA2A;AIF1;ANG;APOE;AQP1;AQP2;ARHGEF2;ARRB1;AURKA;BAX;BCL2;BICD1;CAPN3;CAV3;CCL3;CCR7;CDC42;CDK5R1;CETN2;CTNNB1;DICER1;DIXDC1;EDN1;EZR;F2RL1;FER;FGF10;FGF7;FTCD;GHRL;HRAS;HTT;JUP;KISS1;MTOR;MYL2;NCK1;NCK2;NCKAP1L;NEFH;NEFL;NF2;PARK2;PAWR;PDGFB;PLA2G1B;PLD2;PPARGC1B;PTK2B;ROCK1;ROCK2;S100A9;SDC4;SHANK3;SHH;SIPA1;SLC9A3R1;SLIT2;SNCA;SOD1;TAC1;TACR1;TPM1;TRPV4;UBE2B;VANGL2;WNT11;
GO:0007034	Vacuolar Transport	0.913	1	2	0.5	ADRB2;NEDD4;
GO:0007049	Cell Cycle	0.649	0.888	117	1	ABCB1;ADAM17;ADCY3;AIF1;AKT1;ALOX15B;ANAPC2;ANXA1;APBB1;ARHGEF2;ASNS;ATM;AURKA;BAD;BCAT1;BCL2;BCL2L1;BCL2L11;BMP2;BMP4;CAMK2D;CDC20;CDC42;CDK5R1;CDK5R2;CDKN1A;CETN1;CETN2;CTNNB1;CYP1A1;CYP27B1;DICER1;DIXDC1;DRD3;DTYMK;EDN1;EDN3;EGF;EGFR;FGF10;FGF2;FGFR2;FOXA1;GATA3;GFI1;GNB2L1;HDAC1;HDAC2;HIPK2;HMGA2;HRAS;HSP90AA1;HTT;ID2;IFNG;IGF1;IGF2;IL1B;INS;INSR;JUN;JUNB;KHDRBS1;LEF1;LIG4;MAP2K1;MCM3;MECOM;M…
GO:0007059	Chromosome Segregation	0.999	1	4	0.3	CDC42;CTNNB1;PPP2R1A;SLC25A5;
GO:0007067	Mitotic Nuclear Division	0.957	1	23	0.7	ANAPC2;ARHGEF2;ATM;AURKA;BMP4;CDC20;CDC42;CETN1;CETN2;DRD3;EDN1;EDN3;EGF;HMGA2;IGF1;IGF2;IL1B;INS;INSR;MAP2K1;PDGFB;SIRT2;TNF;
GO:0007155	Cell Adhesion	0.019	0.0362	100	1.2	ACHE;ACTN2;ACTN3;ADA;ADAM17;ADAM8;ADIPOQ;AGT;AIMP1;AMELX;AMICA1;ANGPT1;APLP1;ATP5B;B4GALT1;BCL2;BCL2L11;BGLAP;CALCA;CCL5;CCR7;CD34;CD36;CD47;CDC42;CDH5;CDH8;CDK5R1;CLDN5;CNTNAP4;COL1A1;COL27A1;CSF1;CTNNB1;CX3CR1;CXCL13;CYR61;EDA;EGFR;EZR;FER;FGF1;FGF4;FOXA1;GSK3B;IFNG;IHH;IL1B;IL1RN;ITGAV;ITGB3;JUP;LEF1;LEP;MAP2K1;MGP;MYBPC3;NCKAP1L;NF2;NLGN1;NOTCH1;NRG1;NRXN1;NRXN2;NRXN3;PDE3B;PIK3CB;PKP2;PKP3;P…
GO:0007165	Signal Transduction	1.32e-21	6.21e-21	573	1.4	AARS;ABCA1;ABHD6;ACVR2A;ADA;ADAM17;ADAM8;ADAP1;ADAP2;ADCY3;ADCY6;ADH7;ADIPOQ;ADORA1;ADORA2A;ADORA2B;ADORA3;ADRA1A;ADRA1B;ADRA1D;ADRA2A;ADRA2B;ADRA2C;ADRB1;ADRB2;ADRB3;ADRBK1;AGER;AGRN;AGT;AGTR1;AGTR2;AGTRAP;AIFM1;AIMP1;AKT1;ALDH1A1;ALDH1A2;AMELX;ANGPT1;ANK2;ANK3;ANXA1;APBB1;APLN;APLP1;APOA1;APOE;AR;ARFGEF2;ARHGEF2;ARID1A;ARRB1;ARRB2;ARRDC3;ASCL1;ATM;AURKA;AVP;AVPR1A;AVPR1B;AVPR2;BAD;BCL2;BCL2L11;…
GO:0007267	Cell-Cell Signaling	4.34e-99	2.04e-97	325	3.4	ABAT;ABHD6;ACHE;ACTN2;ACVR2A;ADCY3;ADCY6;ADIPOQ;ADORA1;ADORA2A;ADRA1A;ADRA1B;ADRA1D;ADRA2A;ADRA2B;ADRA2C;ADRB1;ADRB2;AGRN;AGT;AIMP1;ALDH2;ALDH5A1;ALDH9A1;ANAPC2;ANXA1;APLN;APOE;AR;ARRB2;ATP1A2;AVP;AVPR1A;AVPR1B;BAD;BCHE;BMP2;BMP4;C5;CACNA1A;CACNA1B;CACNA1C;CACNA1D;CACNA2D2;CACNG2;CALB1;CALCA;CAMK2D;CAMK2G;CCL3;CCL5;CDC20;CDC42;CHAT;CHRM1;CHRM3;CHRNA10;CHRNA2;CHRNA3;CHRNA4;CHRNA5;CHRNA6;CHRNA7;CHR…
GO:0007568	Aging	1.34e-23	6.51e-23	68	3.8	ADA;ADRA1A;ADRB1;ADRB3;ADRBK1;AGT;ALDH3A1;APOE;AQP2;ASS1;ATM;ATP6AP1;BAK1;BCL2;BGLAP;CALCA;CAT;CCL5;CDKN1A;CNR1;DBH;DDC;DLD;DNAJA3;EDN1;EPO;F3;FADS1;FAS;FOS;FURIN;GSS;HCN2;HMGA2;HRAS;HTR2A;ID2;IL1B;IL6;JUN;KL;LRRK2;MAP2K1;MIF;NOS3;NR3C1;PLA2R1;PML;PNPT1;PTGS1;RELA;RXRA;SERPINE1;SIRT1;SLC1A2;SLC32A1;SLC6A3;SOD1;SOD2;SRR;TGFB1;TH;TP53;TP63;TSPO;TYMS;VCAM1;VDR;
GO:0008092	Cytoskeletal Protein Binding	0.677	0.919	49	0.9	ACE;ACTN2;ACTN3;AIF1;ANG;APOE;AQP2;ARFGEF2;ARHGEF2;B4GALT1;BCL2L11;BICD1;CXCR4;DIXDC1;EGFR;EZR;FER;FNTA;GC;HTT;LRRK2;MYBPC3;MYL2;MYLK2;MYO5A;NCK1;NCK2;NF2;NOS3;PAWR;PKD2;POLB;PPP1R9B;RCAN3;SDC4;SLC6A4;SNCA;SNTG2;STIM1;STX1A;TNNC1;TNNI2;TNNI3;TNNI3K;TNNT1;TNNT2;TNNT3;TPM1;TRPV4;
GO:0008134	Transcription Factor Binding	0.000186	0.000392	55	1.6	APBB1;AR;ARRB1;ASCL1;BCL2;CEBPA;CTNNB1;DNAJA3;ESR1;FOXA1;FOXL2;FOXP3;GABBR1;GATA3;GSK3B;HDAC1;HDAC2;HDAC9;HIF1A;HMGA2;HTT;JUN;KLF4;LEF1;MAPK9;MED1;MEF2C;MTOR;MYOD1;NCOA3;NKX3-1;NR0B1;NR1H2;NR1H3;PIM1;PPARG;PRKDC;RARG;RELA;REST;RXRA;RXRB;SIRT1;SIRT2;SLC9A1;SOX17;SP1;SUMO1;TAF7;TAL1;TCF3;THRA;TP53;VDR;ZFPM1;
GO:0008135	Translation Factor Activity, RNA Binding	1	1	1	0.1	ABCF1;
GO:0008150	Biological_process	1	1	1433	1	8-Mar;AADAT;AARS;AARS2;AARSD1;AASS;ABAT;ABCA1;ABCB1;ABCB4;ABCC2;ABCC4;ABCF1;ABCG1;ABCG2;ABHD5;ABHD6;ACACA;ACACB;ACAD8;ACADM;ACADS;ACADSB;ACAT1;ACAT2;ACE;ACE2;ACHE;ACIN1;ACMSD;ACOT8;ACOX1;ACP1;ACSL3;ACSL4;ACTN2;ACTN3;ACVR2A;ACY1;ACY3;ADA;ADAM17;ADAM8;ADAP1;ADAP2;ADCY3;ADCY6;ADH1A;ADH1B;ADH1C;ADH4;ADH7;ADI1;ADIPOQ;ADIRF;ADK;ADORA1;ADORA2A;ADORA2B;ADORA3;ADRA1A;ADRA1B;ADRA1D;ADRA2A;ADRA2B;ADRA2C;ADR…
GO:0008168	Methyltransferase Activity	0.0255	0.048	26	1.5	ALDH1L1;ALDH1L2;AMT;BHMT;BHMT2;COMT;DMGDH;GAMT;GART;GCSH;GNMT;HNMT;ICMT;KMT2A;LCMT1;LCMT2;MGMT;MTFMT;MTR;PCMT1;PCMTD1;PCMTD2;SHMT2;TPMT;TYMS;WHSC1;
GO:0008219	Cell Death	4.17e-31	2.67e-30	287	1.9	AARS;ACE;ACIN1;ACTN2;ACTN3;ADA;ADAM17;ADAM8;ADIPOQ;ADORA1;ADORA2A;ADRA1A;ADRB1;ADRB2;AGER;AGRN;AGT;AGTR2;AIF1;AIFM1;AIMP1;AKT1;ALB;ALDH1A2;ALDH1A3;ALOX15B;ANG;ANGPT1;ANXA1;APBB1;APIP;APLP1;APOE;AQP1;AQP2;AR;ARG2;ARHGEF2;ARRB2;ASCL1;ASNS;ATM;ATP2A1;ATP6AP1;AVP;B4GALT1;BAD;BAK1;BAX;BCL11B;BCL2;BCL2L1;BCL2L11;BMP2;BMP4;BNIP3;C5;CACNA1A;CAT;CCL5;CCR7;CD74;CDK5R1;CDKN1A;CLU;CNR1;CRH;CRLF1;CSF2;CTNNB1;…
GO:0008233	Peptidase Activity	0.521	0.728	80	1	ACE;ACE2;ACY1;ADAM17;ADAM8;AGT;AIFM1;AKT1;AVP;BACE1;BAD;BAX;BCL2L11;C3;C5;CAPN3;CAPN5;CPS1;CRBN;CTSH;CYR61;DNAJA3;ECE1;F10;F12;F2;F3;F7;F9;FADD;FAS;FASLG;FBLN1;FOXL2;FURIN;HPN;IHH;IL6;LEF1;LONP1;LTF;METAP2;MGMT;MMP28;NKX3-1;P2RX1;PAX2;PCSK6;PLAT;PLG;PML;POR;PPARG;PROC;PROS1;PROZ;PRSS12;RAG1;RBP3;REN;REST;RIPK1;SERPINB3;SERPINB7;SERPINE1;SERPINE2;SERPINF2;SERPINH1;SHH;SIRT1;SLC11A2;SNCA;TFAP2B;TFP…
GO:0008283	Cell Proliferation	9.06e-55	1.28e-53	305	2.4	ABCB1;ACE;ACE2;ACHE;ACVR2A;ADA;ADAM17;ADIPOQ;ADK;ADORA1;ADORA2B;ADRA1A;ADRA1B;ADRA1D;ADRA2A;ADRB2;AGER;AGT;AGTR1;AIF1;AIMP1;AKT1;ALDH1A2;ALDH3A1;ALOX15B;AMELX;ANG;ANGPT1;ANXA1;APLN;APOA1;APOE;AQP1;AR;ARG1;ARHGEF2;ARX;ASCL1;ASPH;ATM;ATP5A1;ATP8A2;AVP;AVPR1A;AVPR2;B4GALT1;BAD;BAK1;BCAT1;BCL11B;BCL2;BCL2L1;BMP2;BMP4;BMP6;CALCA;CBFA2T3;CCL5;CD47;CD74;CDC20;CDC42;CDH5;CDK5R1;CDKN1A;CEBPA;CHRM1;CHRM3;C…
GO:0008289	Lipid Binding	1.61e-14	5.69e-14	98	2.2	ABCA1;ABCG1;ACADS;ADAP2;ADH4;ADH7;AKR1C1;AKT1;ALB;ALDH1A1;ALDH1A2;ALOX5AP;ANXA1;ANXA13;APOA1;APOA2;APOE;AR;BAD;BAX;CALB1;CD36;CDK5R2;CPS1;CRP;CYP11A1;CYP3A4;DGKA;DGKD;ESR1;ESR2;ESRRG;F10;F3;FABP3;FER;FFAR1;GC;GCDH;GPER1;HADHA;HMGCL;IHH;IRX5;ITPR1;ITPR2;ITPR3;KL;LANCL2;MGLL;MTTP;NR1H3;NR3C1;NR3C2;OPN4;OSBPL8;OTC;OXER1;PCYT1A;PGR;PIK3R1;PLA2G1B;PLCB1;PLD1;PLD2;PPARA;PPARD;PPARG;PTGS1;PTGS2;RAG2;RAP…
GO:0008565	Protein Transporter Activity	0.989	1	3	0.4	ABCG1;TOMM40;VTI1A;
GO:0009056	Catabolic Process	3.02e-15	1.12e-14	325	1.5	AADAT;AASS;ABAT;ABCA1;ABCB1;ABCB4;ABCC2;ABCC4;ABCF1;ABCG1;ABCG2;ABHD5;ACAD8;ACADM;ACADS;ACADSB;ACAT1;ACE;ACE2;ACHE;ACIN1;ACMSD;ACOT8;ACOX1;ADA;ADAM8;ADAP1;ADAP2;ADCY3;ADCY6;ADH4;ADIPOQ;ADORA1;ADRA1B;ADRA2A;ADRB1;AFMID;AGXT2;AIFM1;AKT1;ALDH1A1;ALDH1L1;ALDH1L2;ALDH4A1;ALDH5A1;ALDH7A1;AMDHD1;AMPD3;AMT;ANAPC2;APOA2;APOE;ARFGEF2;ARG1;ARHGEF2;ARRB1;ARRB2;ASL;ASPA;ASPG;ASRGL1;ATM;ATP11C;ATP13A2;ATP1A1;A…
GO:0009058	Biosynthetic Process	1.15e-39	9.03e-39	681	1.5	8-Mar;AADAT;AARS;AARS2;AARSD1;ABCA1;ABCF1;ABCG1;ABHD5;ACACA;ACACB;ACAD8;ACADM;ACAT1;ACE2;ACHE;ACOT8;ACSL3;ACSL4;ADA;ADAM8;ADCY3;ADCY6;ADH1A;ADI1;ADIPOQ;ADK;ADORA1;ADORA2A;ADORA2B;ADORA3;ADRA2A;ADRB1;ADRB2;ADRB3;ADSL;ADSS;ADSSL1;AGER;AGMAT;AGRN;AGT;AGTR2;AGXT;AIF1;AIMP1;AKR1B1;AKT1;ALAD;ALAS1;ALAS2;ALDH18A1;ALDH1A2;ALDH1A3;ALDH1L1;ALDH1L2;ALDH2;ALDH4A1;ALDH8A1;ALDH9A1;ALOX15;ALOX15B;ALOX5;ALOX5AP;…
GO:0009790	Embryo Development	4.72e-15	1.71e-14	140	1.9	ACSL4;ACVR2A;ADA;ADIPOQ;ALDH1A2;ALDH1A3;AR;ATM;ATP5A1;BCL2L1;BCL2L11;BMP2;BMP4;C5;CAD;CDK5R1;CEBPA;CHRNA10;COL1A1;CSF2;CTNNB1;CUBN;CYP1A1;CYR61;DAB2;DICER1;DLD;DLX5;DNAJA3;DPPA3;ECE1;EDN1;EGFR;EGLN1;FGF10;FGF2;FGF4;FGFR1;FGFR2;FOXA1;FOXL2;FOXP3;FXN;FZD1;FZD2;GATA3;GATM;GDF5;GGCX;GJA5;GLI3;GNAS;GNB2L1;GREM1;HCN4;HDAC1;HDAC2;HEG1;HIF1A;HIPK2;HMGA2;HMGCL;HNF1B;HOPX;HOXA5;HTR2B;ICMT;ID2;IHH;IL1B;IL1R…
GO:0016023	Cytoplasmic Membrane-Bounded Vesicle	2.23e-14	7.66e-14	128	2	8-Mar;ABCA1;ABCC4;ACTN2;ADA;ADAM8;AGTRAP;AHCY;AIMP1;ALB;APOA1;AQP2;ARRB1;ARRB2;ATM;ATP1A1;ATP8A1;AVP;BACE1;CA4;CACNG2;CALY;CAMK2D;CAMK2G;CD36;CD63;CDC42;CFTR;CHGA;CLU;CNST;CUBN;CXCR4;CYBA;CYP19A1;DAB2;DBH;DCT;DDC;DGKD;DLD;DLG4;DRD2;DRD3;ECE1;EGF;EGFR;FASLG;FGA;FGFR1;FGFR2;FGFR3;FURIN;GABBR1;GABRA2;GAD1;GAD2;GARS;GAS6;GHRL;GNAS;GPRC5A;GRIA1;GRIA2;GRIA3;GRIA4;GRIN1;HCRT;HPS4;HSP90AA1;HSP90AB1;HTT;I…
GO:0016192	Vesicle-Mediated Transport	0.00102	0.00199	110	1.3	ABCA1;ABCC4;ACHE;ACTN2;ADIPOQ;ADORA1;ADORA2A;ADORA2B;ADRA2A;ADRB2;ALB;ANGPT1;ANXA1;APLP1;APOA1;APOE;ARFGEF2;ARRB1;ARRB2;ATP5B;B4GALT1;BICD1;C3;CACNA1H;CALY;CAV3;CCL3;CD36;CD47;CD63;CLU;CNST;CPLX2;CRP;CTNNB1;CUBN;DAB2;DDC;DGKD;DNM3;DPYSL2;DRD2;DRD3;EGF;F2RL1;FCER1A;FCER1G;FCGR1A;FGA;FGF2;FOLR1;GAS6;GHR;GLRA1;GLRB;GNB2L1;GRIA1;HMOX1;HPN;HRAS;HTR1B;HTR2B;HTT;IGF1;ITGAV;ITGB3;LAMP2;MYLK2;MYO5A;NCKAP1…
GO:0016301	Kinase Activity	2.89e-14	9.71e-14	196	1.7	ACVR2A;ADAM17;ADAM8;ADCY3;ADCY6;ADIPOQ;ADK;ADORA1;ADORA2B;ADRA2A;ADRA2B;ADRA2C;ADRB2;ADRBK1;AGT;AK9;AKT1;ALDH18A1;ANAPC2;ANG;ANGPT1;APOE;ATM;AURKA;AVP;BAD;BMP2;BMP4;C5;CAD;CALCA;CAMK2D;CAMK2G;CAV3;CBS;CCL5;CCR7;CD74;CDC42;CDK5R1;CDK5R2;CDKN1A;CHKA;CHRM1;CHRNA3;CHRNA7;CKB;CKM;CKMT1A;CKMT2;CMPK1;CMPK2;CSF1;CXCR4;CYR61;DAB2IP;DGKA;DGKD;DGKG;DGKI;DNAJA3;DRD1;DRD2;DRD4;DRD5;DTYMK;EDN1;EDN2;EDN3;EGF;EG…
GO:0016491	Oxidoreductase Activity	3.16e-58	4.95e-57	223	3.1	AASS;ABCC4;ACAD8;ACADM;ACADS;ACADSB;ACOX1;ACVR2A;ADH1A;ADH1B;ADH1C;ADH4;ADH7;ADI1;AGT;AGTR1;AGTR2;AIFM1;AKR1B1;AKR1C1;AKR1C3;AKT1;ALDH18A1;ALDH1A1;ALDH1A2;ALDH1A3;ALDH1B1;ALDH1L1;ALDH1L2;ALDH2;ALDH3A1;ALDH3B1;ALDH3B2;ALDH4A1;ALDH5A1;ALDH7A1;ALDH8A1;ALDH9A1;ALOX15;ALOX15B;ALOX5;ALOX5AP;APOE;ARG2;ASPH;BBOX1;BLVRB;BMP2;CAT;CAV3;CBR1;CBR3;CBR4;CDO1;CHDH;CNR1;CNR2;CRYM;CRYZ;CYB5R1;CYB5R3;CYBA;CYGB;CYP…
GO:0016746	Transferase Activity, Transferring Acyl Groups	0.000395	0.00082	38	1.8	ABHD5;ACAT1;ACAT2;ACSL3;AGT;AGTR1;ALAS1;ALAS2;APOA1;APOA2;APOE;BAAT;CERS1;CHAT;DGAT2;DLST;ELOVL1;ELOVL2;ELOVL3;ELOVL4;ELOVL5;ELOVL6;ELOVL7;GCAT;GLYAT;GLYATL1;GLYATL2;GLYATL3;HADHA;LPCAT1;LRAT;NAGS;NCOA3;SOAT1;SOAT2;SPTLC1;SPTLC2;SUCLG1;
GO:0016757	Transferase Activity, Transferring Glycosyl Groups	0.912	1	19	0.8	ADIPOQ;APRT;B4GALT1;GSK3A;GSK3B;HAS2;HPRT1;IGF2;MTAP;NAMPT;NAPRT;PARP10;PLOD3;PPAT;QPRT;UGT1A1;UGT3A1;UGT3A2;UMPS;
GO:0016765	Transferase Activity, Transferring Alkyl Or Aryl (Other Than Methyl) Groups	0.339	0.488	6	1.3	FNTA;GSTP1;HMBS;MMAB;SMS;UBIAD1;
GO:0016779	Nucleotidyltransferase Activity	0.861	1	9	0.7	MOCS3;PCYT1A;PCYT1B;PML;PNPT1;POLA1;POLA2;POLB;PPARG;
GO:0016791	Phosphatase Activity	0.315	0.466	34	1.1	ACP1;AGTR2;ATP1A1;BMP2;CAMK2G;DRD2;ENOPH1;FBP1;FKBP1A;FKBP1B;HACD1;HTT;IFNG;IMPA1;IMPA2;MAP2K1;MEF2C;NCKAP1L;NT5C1A;NT5E;NT5M;PHOSPHO1;PPARGC1B;PPP1R1B;PPP1R9B;PPP2CA;PPP2CB;PPP2R1A;PPP3CA;PPP3CB;PPP3R1;PSPH;PTPN2;TGFB2;
GO:0016798	Hydrolase Activity, Acting On Glycosyl Bonds	0.993	1	4	0.4	GAA;HYAL2;KL;LYZ;
GO:0016810	Hydrolase Activity, Acting On Carbon-Nitrogen (But Not Peptide) Bonds	6.97e-13	2.23e-12	39	3.5	ACY1;ACY3;ADA;AFMID;AGMAT;AMDHD1;AMPD3;ARG1;ARG2;ASPA;ASPG;ASRGL1;ATIC;CAD;CD101;DARS;DDAH1;DDAH2;DPYS;DPYSL2;GCH1;GLS;GLS2;HDAC1;HDAC2;HDAC9;MTHFD1;MTHFD2;MTHFD2L;NIT2;OPLAH;PADI1;PADI2;PADI3;PADI4;PADI6;SIRT1;SIRT2;TP53;
GO:0016829	Lyase Activity	1.47e-31	9.9e-31	93	3.8	ACMSD;ADCY3;ADCY6;ADORA1;ADORA2A;ADORA2B;ADORA3;ADRA2A;ADRB1;ADRB2;ADRB3;ADSL;ALAD;APIP;APLP1;ASL;AUH;AVPR2;AZIN1;AZIN2;CA1;CA2;CA4;CA7;CALCA;CBS;CCBL1;CCBL2;CHRM4;CHRM5;CSAD;CTH;DDC;DRD1;DRD2;DRD3;DRD4;DRD5;FH;FTCD;FXN;GABBR1;GABBR2;GAD1;GAD2;GGCX;GLDC;GLUL;GNAS;GPT;GRIK3;GRM6;GRM7;GUCY1B3;HACD1;HADHA;HAL;HDC;HMGA2;HMGCL;HOGA1;HTR1A;HTR4;HTR7;MOCOS;NOS3;OAZ1;OAZ2;OAZ3;ODC1;OPRD1;OPRK1;OPRM1;PAIC…
GO:0016853	Isomerase Activity	0.0583	0.108	19	1.5	DCT;DHRS9;ENOPH1;FKBP1A;FKBP1B;L3HYPDH;MCEE;MIF;MRI1;MUT;NOD2;PPIA;PPIB;PPIC;PPIF;PPIG;PPIH;PTGIS;SRR;
GO:0016874	Ligase Activity	6.24e-05	0.000133	79	1.5	8-Mar;AARS;AARS2;AARSD1;ACACA;ACACB;ACSL3;ACSL4;ADSS;ADSSL1;ANAPC2;ASNS;ASNSD1;ASS1;CAD;CARS;CARS2;CDC20;CPS1;CTPS1;CTPS2;DARS;DARS2;EARS2;EPRS;FARS2;FARSA;FARSB;GARS;GART;GCLC;GCLM;GLUL;GSS;HLCS;IARS;IARS2;KARS;LARS;LARS2;LGSN;LIG4;MCCC1;MCCC2;MTHFD1;MTHFD1L;MTHFS;NARS;NARS2;NEDD4;NFX1;PAICS;PARK2;PARS2;PCCA;PCCB;PFAS;RAG1;RARS;SARS;SMAD7;STUB1;SUCLA2;SUCLG1;SUCLG2;SUMO1;TARS;TARS2;TNFAIP3;TRIM2…
GO:0016887	ATPase Activity	0.197	0.308	41	1.1	ABCA1;ABCB1;ABCB4;ABCC2;ABCC4;ABCF1;ABCG1;ABCG2;ACIN1;ATP11C;ATP13A2;ATP1A1;ATP1A2;ATP2A1;ATP2B4;ATP5A1;ATP5B;ATP5C1;ATP6AP1;ATP8A1;ATP8A2;CETN1;CETN2;CFTR;CRBN;DICER1;FGF10;FXYD2;HELB;HSP90AA1;LONP1;MYBPC3;PLN;RAB3A;SUPV3L1;TNNC1;TNNI3;TNNT2;TNNT3;TPM1;VCP;
GO:0019748	Secondary Metabolic Process	7.19e-13	2.25e-12	30	4.4	ADH4;ADH7;ALDH1A2;ALDH1A3;ALDH8A1;BCHE;BCL2;CYP1A1;CYP1A2;CYP2E1;CYP3A4;DCT;DDC;DHRS3;DHRS9;HSD17B3;LRAT;MYO5A;NAMPT;NAPRT;POR;RBP1;RDH10;RDH11;RDH12;RDH8;RETSAT;TH;TYR;UGT1A1;
GO:0019843	RRNA Binding	0.942	1	1	0.4	ANG;
GO:0019899	Enzyme Binding	1.14e-16	4.36e-16	158	1.9	ABAT;ABCA1;ACAT1;ACIN1;ADORA2A;ADRA2A;ADRB2;AKT1;ALB;ALOX5AP;ANAPC2;APOA1;AR;ARG2;ARHGEF2;ARRB1;ARRB2;AURKA;AVPR1A;AVPR1B;BACE1;BAD;BCHE;BCL2;BDKRB2;BICD1;BNIP3;CAD;CAV3;CBS;CD74;CDC20;CDC42;CDH5;CDK5R1;CFTR;CLU;CTNNB1;CXCR4;CYP1A1;CYP1A2;CYP2E1;CYP3A4;DAB2IP;DGKI;DIXDC1;DNAJA3;DOCK4;DOCK5;EGFR;EGR1;ESR1;ESR2;F3;FAS;FER;FOXL2;FOXP3;FURIN;FXN;GCLM;GCSH;GHR;GLI3;GNAT1;GNB2L1;GRIK2;GRIN2A;GRIN3A;GSK…
GO:0021700	Developmental Maturation	1.96e-12	5.89e-12	42	3.3	AGRN;ANAPC2;ANG;BCL2;BMP2;CCR7;CDC20;CDH5;CEBPA;CTNNB1;DLD;EPO;ESR2;FGFR3;FOXA1;G6PD;HOXA5;ID2;IGF1;IHH;IRX5;KCNIP2;LEP;LRRK2;MYO5A;NEUROD2;NOTCH1;NRXN1;PAX2;PDE3A;PGR;PPARD;PPARG;PTGS2;PTK2B;RAB3A;REN;RET;TGFB2;TRPV1;TYMS;WNT10B;
GO:0022607	Cellular Component Assembly	3.22e-10	8.73e-10	186	1.6	AASS;ABCA1;ACACA;ACACB;ACADS;ACAT1;ACHE;ACTN2;ACTN3;ADIPOQ;ADRB2;ADSL;AGRN;AIF1;AKR1C1;ALAD;ALDH5A1;ALOX5AP;ANG;ANGPT1;APOA1;APOA2;APOE;ARG1;ARRB1;BAD;BAX;BCL11A;BCL2;BCL2L11;BICD1;C1QTNF1;CALY;CAPN3;CAT;CAV3;CBR4;CCL5;CCR7;CD47;CD74;CDC42;CDH5;CDH8;CHRNA3;CHRNB2;CLU;COL1A1;CRBN;CRP;CRYZ;CSF2;CTH;CTNNB1;CTNNBIP1;CUBN;CXCL13;CYBA;DARS;DGKD;DICER1;DLG4;DNM3;DPYS;DRD1;DRD2;EDN1;EPRS;EZR;F2RL1;FAS;FB…
GO:0022618	Ribonucleoprotein Complex Assembly	0.881	1	6	0.7	BICD1;DICER1;NCBP2;SRPK2;SRSF6;WDR77;
GO:0022857	Transmembrane Transporter Activity	3.8e-69	8.94e-68	279	3	ABCA1;ABCB1;ABCB4;ABCC2;ABCC4;ABCG1;ABCG2;ADRA2A;ADRB1;ADRB2;AGT;AHCYL1;AQP1;AQP2;AQP8;AQP9;ATP11C;ATP13A2;ATP1A1;ATP1A2;ATP2A1;ATP2B4;ATP5A1;ATP5B;ATP5C1;ATP6AP1;ATP8A1;ATP8A2;BAX;BCL2;C2orf83;CACNA1A;CACNA1B;CACNA1C;CACNA1D;CACNA1H;CACNA1S;CACNA2D1;CACNA2D2;CACNB1;CACNG1;CACNG2;CALHM1;CAMK2D;CAV3;CCS;CFTR;CHRFAM7A;CHRNA10;CHRNA2;CHRNA3;CHRNA4;CHRNA5;CHRNA6;CHRNA7;CHRNA9;CHRNB2;CHRNB3;CHRNB4;CRA…
GO:0030154	Cell Differentiation	9.77e-34	6.89e-33	384	1.8	ABCA1;ABCG1;ABHD5;ACE;ACHE;ACIN1;ACSL4;ACVR2A;ADA;ADAM17;ADAM8;ADIPOQ;ADRA2B;ADRA2C;ADRB1;AGER;AGRN;AGT;AGTR1;AKT1;ALAS2;ALDH1A2;ALOX15B;AMELX;ANAPC2;ANG;ANGPT1;ANK2;ANXA1;ANXA13;APBB1;APOE;AR;ARHGEF2;ARX;ASCL1;ASPA;ATM;AVPR1A;B4GALT1;BAD;BAX;BCL11A;BCL11B;BCL2;BCL2L1;BGLAP;BMP15;BMP2;BMP4;BMP5;BMP6;BNIP3;CA2;CACNA1C;CACNA1D;CACNA1H;CACNA1S;CACNA2D2;CACNB1;CACNG2;CALCA;CAMK2G;CAPN3;CAPN5;CAV3;CBF…
GO:0030198	Extracellular Matrix Organization	0.0809	0.139	16	1.5	AGT;B4GALT1;COL1A1;CYR61;FBLN1;FGFR4;FKBP1A;IHH;LGALS3;P4HA1;PLG;PLOD3;SOX9;TGFB2;TNF;WT1;
GO:0030234	Enzyme Regulator Activity	0.216	0.334	94	1.1	ADAP1;ADAP2;AGT;AGTR1;AKT1;ALDH1A1;ALOX5AP;ANXA1;APOA1;APOA2;APOE;ARFGEF2;ARHGEF2;ARRB1;AVP;AZIN1;BAD;BMP2;C3;C5;CCL5;CDK5R1;CDK5R2;CDKN1A;CHRM4;DAB2IP;DGKI;DNAJA3;DOCK4;DOCK5;EGF;EGFR;EPO;ESR1;FBLN1;FFAR1;FOXL2;FURIN;GHRL;GNA15;GNAS;GNB2L1;GRM7;GSTP1;HRAS;HSP90AA1;HSP90AB1;HTR2B;IGF2;JUN;KLF4;LEF1;LRRK2;MAP4K4;MYBPC3;NCKAP1L;NKX3-1;NRG1;OAZ1;OAZ2;OAZ3;PDGFB;PIK3CA;PIK3R1;PIK3R5;PLCB1;PLN;PPP1R1B…
GO:0030312	External Encapsulating Structure	1.46e-08	3.74e-08	10	8.4	B4GALT1;GRIN1;GRIN2A;GRIN2B;GRIN2C;GRIN2D;GRIN3A;GRIN3B;P2RX1;SLC11A1;
GO:0030674	Protein Binding, Bridging	0.504	0.71	12	1	ADAP2;ANXA1;BICD1;FGA;KHDRBS1;NCK1;NCK2;SRC;STAP1;STUB1;STX1A;TIRAP;
GO:0030705	Cytoskeleton-Dependent Intracellular Transport	0.277	0.42	5	1.4	BICD1;HTT;MAP2K1;NEFL;UCHL1;
GO:0032182	Ubiquitin-Like Protein Binding	0.0986	0.168	8	1.7	CXCR4;NEDD4;PML;SIRT2;TNFAIP3;UBR5;UCHL1;VCP;
GO:0034330	Cell Junction Organization	0.0785	0.137	22	1.4	ACTN2;ACTN3;BCL2;CD47;CDC42;CDH5;CDH8;CTNNB1;GJA5;HEG1;JUP;NF2;PTK2B;ROCK1;ROCK2;SDC4;SMAD7;SRC;TGFB1;TGFB2;TRPV4;WNT11;
GO:0034641	Cellular Nitrogen Compound Metabolic Process	7.74e-31	4.75e-30	759	1.4	AADAT;AARS;AARS2;AARSD1;AASS;ABAT;ABCA1;ABCB1;ABCB4;ABCC2;ABCC4;ABCF1;ABCG1;ABCG2;ACAD8;ACADM;ACADSB;ACAT1;ACHE;ACIN1;ACMSD;ACY1;ADA;ADAM8;ADAP1;ADAP2;ADCY3;ADCY6;ADH1A;ADI1;ADIPOQ;ADK;ADORA1;ADORA2A;ADORA2B;ADORA3;ADRA1D;ADRA2A;ADRB1;ADRB2;ADRB3;ADSL;ADSS;ADSSL1;AFMID;AGER;AGMAT;AGRN;AGT;AGTR2;AGXT;AGXT2;AHCYL1;AIF1;AIFM1;AIMP1;AK9;AKT1;ALAD;ALAS1;ALAS2;ALDH18A1;ALDH1A1;ALDH1L1;ALDH1L2;ALDH4A1;A…
GO:0034655	Nucleobase-Containing Compound Catabolic Process	0.36	0.512	111	1	ABCA1;ABCB1;ABCB4;ABCC2;ABCC4;ABCF1;ABCG1;ABCG2;ACIN1;ADA;ADAP1;ADAP2;ADCY3;ADCY6;AGXT2;ALDH1A1;AMPD3;ARFGEF2;ARHGEF2;ARRB1;ATP11C;ATP13A2;ATP1A1;ATP1A2;ATP2A1;ATP2B4;ATP5A1;ATP5B;ATP5C1;ATP6AP1;ATP8A1;ATP8A2;CAT;CCR7;CDC42;CETN1;CETN2;CFTR;CHRM4;CRBN;CXCL13;DAB2IP;DGKI;DICER1;DNAJA3;DNM3;DOCK4;DOCK5;DPYD;DPYS;DPYSL2;FFAR1;FGF10;FXYD2;GCH1;GNA15;GNAS;GNAT1;GNAT2;GNAT3;GNB2L1;GSK3B;HELB;HPRT1;HRAS…
GO:0040007	Growth	2.26e-30	1.28e-29	164	2.5	ADAM17;ADRA1B;ADRB1;ADRB2;AGRN;AGT;AGTR1;AGTR2;AKT1;ALOX15B;ANAPC2;APBB1;APOE;AR;ARX;AVP;AVPR1A;BCL11A;BCL2;BCL2L1;BCL2L11;BMP2;BMP4;BMP5;BMP6;CACNA2D2;CAMK2D;CAV3;CD36;CDC42;CDKN1A;CHAT;CSF1;CTH;CYBA;CYP19A1;CYP27B1;CYR61;DAB2;DGKD;DICER1;DRD2;DRD3;EDN1;ESR1;ESR2;F2;FBP1;FGF10;FGF2;FGF7;FGFR2;FGFR3;FGFRL1;FXN;GAS6;GATM;GDF5;GHR;GHRL;GLI3;GNAS;GNB2L1;GREM1;GSK3A;HEG1;HIF1A;HMGA2;HNF1B;HOXA5;ICMT;…
GO:0040011	Locomotion	1.76e-28	9.18e-28	216	2.1	ABHD6;ACE;ACE2;ADA;ADAM17;ADAM8;ADIPOQ;ADORA1;ADRA2A;AGER;AGRN;AGT;AGTR1;AGTR2;AIF1;AIMP1;AKT1;ALOX15B;AMICA1;ANG;ANGPT1;ANK2;APOA1;APOE;ARRB2;ARX;ASCL1;ATP1A2;ATP5B;B4GALT1;BCL2;BMP2;BMP4;C5;CACNA1C;CACNA1D;CACNA1H;CACNA1S;CACNB1;CALCA;CCL3;CCL5;CCR7;CD34;CD47;CD74;CDC42;CDK5R1;CHRM1;COL1A1;CSF1;CTSH;CX3CR1;CXCL13;CXCR4;CYR61;DAB2IP;DBH;DIXDC1;DLG4;DLX5;DOCK4;DPYSL2;DRD1;DRD2;DRD3;DRD5;EDN1;EDN2…
GO:0042254	Ribosome Biogenesis	1	1	2	0.2	RPL7A;SIRT1;
GO:0042393	Histone Binding	0.317	0.466	10	1.2	APBB1;GLYR1;KMT2A;LEF1;PRKCB;RAG1;RAG2;SIRT1;SNCA;TRIM24;
GO:0042592	Homeostatic Process	1.84e-68	3.71e-67	280	3	ABCA1;ABCG1;ABCG2;ACACA;ACIN1;ACVR2A;ADA;ADAM17;ADAM8;ADIPOQ;ADORA1;ADRA1A;ADRA1B;ADRA2A;ADRB1;ADRB2;AGER;AGT;AGTR1;AIFM1;AKR1C1;AKT1;ALAS2;AMELX;ANG;APLN;APOA1;APOA2;APOE;AQP1;AQP2;AQP9;ASPA;ATP1A2;ATP2A1;ATP5B;AVP;AVPR1A;AVPR1B;AVPR2;BAD;BAK1;BAX;BCL2;BCL2L1;BCL2L11;BDKRB2;BGLAP;BMP4;BNIP3;C5;CA2;CACNA1A;CACNA1B;CACNA1C;CACNG2;CALCA;CAMK2D;CASQ1;CAV3;CCL3;CCL5;CCR7;CD74;CHRNA10;CHRNA3;CHRNA4;CH…
GO:0043167	Ion Binding	0.000813	0.00161	420	1.1	8-Mar;AARS;AARS2;AARSD1;ACACA;ACACB;ACAT1;ACE;ACE2;ACMSD;ACTN2;ACTN3;ACVR2A;ACY1;ACY3;ADA;ADAM17;ADAM8;ADAP1;ADAP2;ADCY3;ADCY6;ADH1A;ADH1B;ADH1C;ADH4;ADH7;ADI1;ADK;ADSS;ADSSL1;AGMAT;AIF1;ALAD;ALB;ALOX15;ALOX15B;ALOX5;AMDHD1;AMPD3;ANG;ANXA1;ANXA13;APIP;APLP1;APOA2;APOE;AR;ARG1;ARG2;ARHGEF2;ASPA;ASPH;ASXL2;ATP11C;ATP13A2;ATP1A1;ATP1A2;ATP2A1;ATP2B4;ATP5B;ATP8A1;ATP8A2;B4GALT1;BAK1;BBOX1;BCHE;BCL11A…
GO:0043226	Organelle	0.0697	0.123	879	1	8-Mar;AADAT;AARS2;AASS;ABAT;ABCA1;ABCB1;ABCB4;ABCC4;ABCF1;ABCG1;ABHD6;ACACA;ACACB;ACAD8;ACADM;ACADS;ACADSB;ACAT1;ACAT2;ACE;ACHE;ACIN1;ACOT8;ACOX1;ACP1;ACSL3;ACSL4;ACTN2;ACTN3;ADA;ADAM17;ADAM8;ADAP1;ADAP2;ADCY3;ADCY6;ADH4;ADI1;ADIPOQ;ADK;ADORA1;ADORA2A;ADRA2C;ADRB1;ADRB2;ADRB3;ADSL;AFMID;AGMAT;AGTRAP;AGXT;AGXT2;AHCY;AHCYL1;AIF1;AIFM1;AIMP1;AKR1B1;AKT1;ALAS1;ALAS2;ALB;ALDH18A1;ALDH1A2;ALDH1B1;ALDH1…
GO:0043234	Protein Complex	6.66e-09	1.74e-08	341	1.3	ABAT;ACTN2;ACTN3;ACVR2A;ADAM8;ADRA2A;ADRB2;ADRB3;AIF1;AIMP1;ALB;ANAPC2;ANG;ANXA1;APOE;AQP2;ARHGEF2;ARID1A;ARRB1;ATP1A1;ATP1A2;ATP2A1;ATP5A1;ATP5B;ATP5C1;ATP6AP1;AURKA;BAK1;BAX;BCL2;BCL2L1;BCL2L11;BHMT;BICD1;BMP2;C5;CACNA1A;CACNA1B;CACNA1C;CACNA1D;CACNA1H;CACNA1S;CACNA2D1;CACNA2D2;CACNB1;CACNG1;CACNG2;CAD;CAMK2D;CAMK2G;CAV3;CD74;CDC20;CDK5R1;CDK5R2;CDKN1A;CEBPA;CETN2;CFTR;CHRNA2;CHRNA3;CHRNA4;CHRN…
GO:0043473	Pigmentation	1.68e-05	3.81e-05	21	2.7	BCL2;BCL2L11;DCT;DRD2;EDA;EDN3;GLI3;HPS4;IHH;KIT;LEF1;MAP2K1;MC1R;MEF2C;MYO5A;NRXN1;PAX3;SNAI2;SOD2;TH;TYR;
GO:0044281	Small Molecule Metabolic Process	2.98e-129	4.21e-127	648	2.4	AADAT;AARS;AARS2;AARSD1;AASS;ABAT;ABCA1;ABCB1;ABCB4;ABCC2;ABCC4;ABCF1;ABCG1;ABCG2;ABHD5;ACACA;ACACB;ACAD8;ACADM;ACADS;ACADSB;ACAT1;ACHE;ACIN1;ACMSD;ACOT8;ACOX1;ACSL3;ACSL4;ACY1;ADA;ADAP1;ADAP2;ADCY3;ADCY6;ADH1A;ADH1B;ADH1C;ADH4;ADH7;ADI1;ADIPOQ;ADK;ADORA1;ADORA2A;ADORA2B;ADORA3;ADRA1B;ADRA2A;ADRB1;ADRB2;ADRB3;ADSL;ADSS;ADSSL1;AFMID;AGT;AGXT;AGXT2;AHCY;AHCYL1;AIMP1;AKR1C1;AKR1C3;AKT1;ALB;ALDH18A1;…
GO:0044403	Symbiosis, Encompassing Mutualism Through Parasitism	5.95e-11	1.68e-10	32	3.6	ACE2;ALB;AQP1;BAD;BCL2L1;BCL2L11;CD36;CXCR4;F2RL1;HDAC1;HIPK2;HMGA2;HYAL2;IFNG;INSR;ITGAV;JUN;LEF1;LTA;NEDD4;NOD2;PPIA;REST;RXRA;SCARB1;SP1;TGFB1;TIRAP;TLR3;TLR4;TNF;TYMS;
GO:0048646	Anatomical Structure Formation Involved In Morphogenesis	1.43e-17	6.12e-17	132	2.1	ADA;ADAM8;ADORA2B;AIMP1;ALDH1A3;ANG;ANGPT1;AQP1;AR;ATM;ATP5B;B4GALT1;BCL2L11;BMP2;BMP4;C3;C5;CACNA1H;CACNA1S;CAPN3;CAV3;CCL5;CD36;CDC42;CHRNA7;COL1A1;CRHR2;CTNNB1;CX3CR1;CXCL13;CYR61;DDAH1;DICER1;DLX5;EDA;EDN1;EGF;EGLN1;F3;FASLG;FGF1;FGF10;FGF2;FGFR2;FGFR4;FKBP1A;GATA3;GHRL;GJA5;GLI3;GREM1;HDAC1;HDAC2;HDAC9;HIF1A;HIPK2;HMGA2;HMOX1;HNF1B;HOPX;HOXA5;IHH;IL1B;IL6;ITGAV;ITGB3;JUN;JUNB;JUP;KLF4;LEF1;M…
GO:0048856	Anatomical Structure Development	1.17e-46	1.27e-45	554	1.7	AARS;ACAT1;ACE;ACHE;ACIN1;ACSL3;ACSL4;ACVR2A;ADA;ADAM17;ADAM8;ADAP2;ADIPOQ;ADORA1;ADORA2A;ADORA2B;ADRA1B;ADRA2B;ADRA2C;ADRB1;ADRB2;ADRBK1;AGER;AGRN;AGT;AGTR1;AGTR2;AIMP1;AKT1;ALAS2;ALDH1A2;ALDH1A3;ALDH5A1;ALDH9A1;ALOX15;ALOX15B;AMELX;ANAPC2;ANG;ANGPT1;ANK2;ANXA1;APBB1;APLN;APLP1;APOA1;APOA2;APOE;APRT;AQP1;AQP2;AR;ARG1;ARG2;ARHGEF2;ARID1A;ARX;ASCL1;ASNS;ASPA;ASPH;ASS1;ATIC;ATM;ATP2B4;ATP5B;AVPR1A;…
GO:0048870	Cell Motility	8.71e-31	5.12e-30	172	2.5	ABHD6;ACE;ADA;ADAM17;ADAM8;ADIPOQ;ADORA1;ADRA2A;AGER;AGT;AGTR1;AGTR2;AIF1;AIMP1;AKT1;ALOX15B;AMICA1;ANG;ANGPT1;APOA1;APOE;ARRB2;ARX;ASCL1;ATP5B;B4GALT1;BCL2;BMP2;BMP4;C5;CALCA;CCL5;CCR7;CD34;CD47;CD74;CDK5R1;COL1A1;CSF1;CTSH;CX3CR1;CXCL13;CXCR4;CYR61;DAB2IP;DBH;DIXDC1;DOCK4;DRD1;DRD2;DRD5;EDN1;EDN2;EDN3;EGFR;ESR2;F10;F2;F2RL1;F3;F7;FCER1G;FER;FGF1;FGF10;FGF2;FGF7;FGFR1;FGFR4;FURIN;GAS6;GATA3;GLI3…
GO:0050877	Neurological System Process	1.62e-44	1.43e-43	311	2.2	AARS;ABAT;ABHD6;ACE;ACE2;ACHE;ACSL4;ACTN2;ADCY3;ADCY6;ADIPOQ;ADORA1;ADORA2A;ADRA1A;ADRA1B;ADRA1D;ADRB1;ADRB2;AGRN;AGT;AGTR2;ALDH2;ALDH5A1;ALDH7A1;ALDH9A1;ALOX5;ANAPC2;APOE;ARRB2;ASPA;ATP1A2;AVP;AVPR1A;BCHE;CACNA1A;CACNA1B;CACNA2D2;CACNG2;CALB1;CALCA;CAMK2D;CAMK2G;CDC20;CHAT;CHRM1;CHRM5;CHRNA10;CHRNA2;CHRNA3;CHRNA4;CHRNA5;CHRNA6;CHRNA7;CHRNA9;CHRNB2;CHRNB3;CHRNB4;CNR1;CNR2;COL1A1;COLQ;COMT;CPLX2;C…
GO:0051082	Unfolded Protein Binding	0.956	1	7	0.6	DNAJA3;ERO1B;HSP90AA1;HSP90AB1;PPIA;PPIB;PPIC;
GO:0051186	Cofactor Metabolic Process	6.25e-41	5.18e-40	101	4.4	ACACA;ACACB;ACADSB;ACOT8;ACSL3;ACSL4;ADH4;ALAD;ALAS1;ALAS2;ALDH1L1;ALDH1L2;BAAT;BLVRB;CBR1;CBR3;CYP1A1;CYP1A2;DHFRL1;DLD;DLST;ELOVL1;ELOVL2;ELOVL3;ELOVL4;ELOVL5;ELOVL6;ELOVL7;FDXR;FH;FOLR1;FTCD;FXN;G6PD;GCDH;GCH1;GLYAT;GLYR1;GNMT;GPHN;HAAO;HIBADH;HMBS;HMGCL;HMGCR;HMOX1;HPX;ISCU;KMO;KYNU;MCCC1;MCCC2;MCEE;MMAB;MOCOS;MOCS1;MOCS2;MOCS3;MTHFD1;MTHFD1L;MTHFD2;MTHFD2L;MTHFR;MTHFS;MTR;NAMPT;NAPRT;NARFL;N…
GO:0051276	Chromosome Organization	0.941	1	51	0.8	ACIN1;APBB1;ARID1A;ARRB1;ATM;BNIP3;CTNNB1;CTR9;FOXA1;FOXP3;HDAC1;HDAC2;HDAC9;HLCS;HMGA2;IL1B;KDM6B;KMT2A;LEF1;LIG4;NCOA3;NOS1;NR3C1;PADI4;PHB;PML;POLA1;POLA2;PRKAA1;PRKCA;PRKCB;PRKDC;RAG1;RAG2;REST;SIRT1;SIRT2;SNCA;SOX15;SOX9;SPI1;SUPV3L1;TAF7;TAL1;TCF3;TET1;TGFB1;TP53;UBE2B;WHSC1;ZFPM1;
GO:0051301	Cell Division	0.71	0.945	36	0.9	ANAPC2;ARHGEF2;AURKA;CAT;CDC20;CDC42;CETN1;CETN2;DCT;DICER1;DIXDC1;DPPA3;FGF1;FGF2;FGF4;FGF7;FGFR2;GNB2L1;HMGA2;HTR2B;IGF2;IL1B;LEF1;LIG4;NKX3-1;NOTCH1;PDGFB;PIK3CB;POU3F2;ROCK1;ROCK2;SIRT2;TAL1;TGFB1;TGFB2;VANGL2;
GO:0051604	Protein Maturation	6.16e-05	0.000133	21	2.5	ADAM8;ASRGL1;C3;ECE1;F12;F3;FKBP1A;FKBP1B;FURIN;FXN;GLI3;IHH;METAP2;PCSK6;PRSS12;PTHLH;REN;SERPINE1;SERPINE2;SHH;STUB1;
GO:0055085	Transmembrane Transport	1.44e-71	5.08e-70	324	2.7	ABCA1;ABCB1;ABCB4;ABCC2;ABCC4;ABCG1;ABCG2;ACACB;ADCY3;ADCY6;ADRA2A;ADRB1;ADRB2;AGT;AHCYL1;AKT1;ALB;APOA1;APOA2;AQP1;AQP2;AQP8;AQP9;ATP11C;ATP13A2;ATP1A1;ATP1A2;ATP2A1;ATP2B4;ATP5A1;ATP5B;ATP5C1;ATP6AP1;ATP8A1;ATP8A2;AVP;AVPR2;BAK1;BAX;BCL2;BMP4;C2orf83;CACNA1A;CACNA1B;CACNA1C;CACNA1D;CACNA1H;CACNA1S;CACNA2D1;CACNA2D2;CACNB1;CACNG1;CACNG2;CALHM1;CAMK2D;CAV3;CCS;CD36;CDKN1A;CFTR;CHRFAM7A;CHRNA10;CH…
GO:0061024	Membrane Organization	4.46e-06	1.03e-05	92	1.6	ABCA1;ACHE;ADIPOQ;ADORA1;ADORA2A;ADRB2;AGRN;AKT1;ANGPT1;ANXA1;APLP1;APOE;AR;ARRB1;ARRB2;ATP11C;ATP5B;ATP8A1;BAD;BAK1;BAX;BCL2;BCL2L1;BICD1;BNIP3;C3;CALY;CAV3;CD36;CD47;CRP;CUBN;CXCR4;DAB2;DGKD;DLG4;DNM3;DRD2;DRD3;EGFR;F2RL1;FCER1G;FCGR1A;FOLR1;GHR;GNB2L1;GRIA1;GRIK2;GRIK5;GRIN2B;GRIN3B;HPN;HRAS;HSP90AA1;HTR1B;HTR2B;ITGAV;KCNIP2;MAGI2;NCKAP1L;NEDD4;NLGN1;NOD2;NR1H2;NR1H3;NRXN1;NRXN2;PIK3CB;PIK3CG;…
GO:0065003	Macromolecular Complex Assembly	2.14e-11	6.28e-11	137	1.8	AASS;ABCA1;ACACA;ACACB;ACADS;ACAT1;ACHE;ACTN2;ADIPOQ;ADRB2;ADSL;AKR1C1;ALAD;ALDH5A1;ALOX5AP;ANG;ANGPT1;APOA1;APOA2;APOE;ARG1;BAX;BCL11A;BCL2L11;BICD1;C1QTNF1;CALY;CAT;CAV3;CBR4;CCL5;CCR7;CD74;CDC42;CHRNA3;CLU;COL1A1;CRBN;CRP;CRYZ;CSF2;CTH;CTNNBIP1;CUBN;CXCL13;CYBA;DARS;DGKD;DICER1;DLG4;DPYS;EPRS;FAS;FBP1;FER;FGA;FKBP1A;GCH1;GLRB;GNB2L1;GNMT;GSK3B;HMOX1;HNF1B;HPRT1;HSP90AA1;INSR;ITPR3;KCNA5;KCND2;…
GO:0071554	Cell Wall Organization Or Biogenesis	0.791	1	1	0.7	LYZ;
GO:0071941	Nitrogen Cycle Metabolic Process	4.85e-11	1.4e-10	11	9.8	ARG1;ARG2;ASL;ASS1;CEBPA;CPS1;ISCU;NAGS;OTC;SLC25A15;SLC25A2;

## Sheet: Table S5
TTD Term ID	Description	P_value	Adjusted P_value	the number of targets mapped to this term	Enrichment Ratio	target list mapped to this term
1	Analgesics	6.61e-14	2.41e-12	49	2.7	ADK;ADORA1;ADORA2A;AKR1B1;BDKRB2;CACNA1A;CACNA1B;CACNA1H;CACNA2D1;CACNA2D2;CACNG1;CHRFAM7A;CHRM2;CHRM4;CHRNA10;CHRNA4;CHRNA5;CHRNA7;CHRNA9;CHRNB2;CNR1;CNR2;DLG4;GRIK1;GRIN1;GRIN2A;GRIN2B;GRM5;IKBKB;KCND3;NTSR1;OPRD1;OPRK1;OPRM1;PTGER1;PTGS2;SCN11A;SCN1A;SCN3A;SCN4A;SCN5A;SCN9A;TACR1;TACR2;TRPA1;TRPM8;TRPV1;TRPV3;TRPV4;
2	Cancer, Unspecific	0.997	1	41	0.7	ABCB1;ABCC2;ADORA3;AKR1C3;AKT1;ANG;CAD;CHKA;DHFR;DHODH;DUT;EGFR;FCGR1A;FNTA;HDAC1;IGF1;KIT;MAPK9;METAP2;MGMT;MIF;MTOR;MTR;NQO1;NQO2;NR1H3;NR1H4;OXTR;PDGFB;PIK3CG;PTGS2;RELA;REN;RXRG;SERPINE1;SHMT2;SOD1;SRC;TP53;TSPO;TXNRD1;
3	Hypertension	4.35e-09	1.5e-07	24	3.1	ACE;ADRA1D;ADRA2A;ADRA2B;ADRB1;ADRB2;ADRB3;ADRBK1;AGTR1;AGTR2;AVPR1A;BDKRB2;C3;CA1;CACNA2D1;CACNG1;EPHX2;ITPR1;ITPR2;ITPR3;REN;SLC12A1;SLC12A2;SLC12A6;
4	Cardiovascular Disease, Unspecified	6.19e-05	0.00142	24	2.1	ABCA1;ACE2;ADRB1;AGTR1;BDKRB2;CACNA1B;ECE1;EDN1;EPHX2;ESR1;ESR2;F10;HMGCR;HMOX1;MTTP;NOS3;PDE1A;PDE1B;PDE1C;PTGS1;RELA;SCARB1;SCD;UTS2;
5	Asthma	0.00288	0.0469	21	1.8	ADORA1;ADORA2B;ADRB1;ADRB2;ALOX5AP;BDKRB2;HRH4;IL13;IL4;PDE4A;PDE4B;PDE4C;PDE4D;PDXK;PLCB1;PPARG;ROCK1;SERPINE1;TACR1;TACR2;TNF;
6	Breast Cancer	0.037	0.268	21	1.5	AKT1;CLU;CXCR4;CYP19A1;EGFR;ESR1;ESR2;FNTA;FOS;HSP90AA1;MAP2K1;MAP2K5;NCOA3;NRG1;PGR;PTGS2;RELA;SRC;TSPO;TYMS;VDR;
7	Inflammation	0.173	0.314	20	1.2	ADAM8;ADK;ADORA1;ADORA2A;ADRB2;CSF2;DHFR;F2RL1;IKBKB;KIT;MAPK9;MIF;NOS3;ODC1;PLA2G1B;PLD1;PPARD;PPARG;PTGS2;SERPINE1;
8	Prostate Cancer	0.0281	0.268	19	1.5	ALOX15;ALOX15B;AR;CLU;CYP17A1;HPN;HSP90AA1;MAP2K1;NTSR1;PRKCA;PTGS2;RELA;RXRA;SLC7A1;SRD5A2;TGFB1;TMBIM6;TP53;VDR;
9	Alzheimer'S Disease	0.00301	0.0479	17	1.9	ACHE;APOE;BACE1;BCHE;BDKRB2;CHRFAM7A;CHRM1;CHRM2;CHRNA4;CHRNA7;CHRNB2;ECE1;GSK3B;HRH3;HTR4;KYNU;PTGS2;
10	Obesity	0.261	0.367	17	1.2	ACACB;ADRB3;CRHR2;FGFR4;GHRL;HCRT;HSD11B1;MAPK9;MC1R;MC3R;MC4R;MLNR;NPY5R;PPARA;PPARD;PPARG;THRB;
11	Malaria	1	1	17	0.5	ACACA;ALAD;CTPS1;DHFR;DHODH;FNTA;GCH1;GCLM;GSR;HNMT;HPRT1;NQO2;ODC1;SHMT2;SLC29A1;TXNRD1;TYMS;
12	Parkinson'S Disease	3.87e-05	0.001	17	2.5	ACHE;ADORA2A;AGTR1;AKT1;CHRNB2;COMT;DDC;DRD1;DRD2;DRD4;GCH1;GRIN2B;GRM5;MAOB;OPRD1;SLC6A3;UCHL1;
13	Depression	5.47e-07	1.68e-05	16	3.3	ADORA2A;ADORA3;ADRB2;DRD2;GLRA1;GRM5;HTR1A;HTR2A;IDO1;MAOA;NR1I2;NTSR1;SLC52A2;SLC6A2;SMPD4;TACR2;
14	Schizophrenia	1.14e-08	3.73e-07	15	4	BCHE;CHRFAM7A;CHRM1;CHRM5;CHRNA7;DRD2;DRD3;GRIA1;HRH3;HTR2A;HTR2C;HTR6;NOS1;NOS3;SLC6A4;
15	Pain	4.51e-05	0.00108	15	2.7	ADORA1;ADORA2A;CACNA1H;CACNA2D2;CHRFAM7A;CHRNA4;CHRNA7;GRIK1;KCND3;SCN1A;SCN4A;SCN5A;SCN9A;TRPA1;TRPM8;
16	Heart Failure	1.46e-05	0.000413	14	3	ACE;ADRA2A;ADRA2B;ADRBK1;AGTR1;ATP1A1;ATP1A2;AVP;GUCY1B3;PIK3CG;PLN;SLC9A1;TNF;TNNT2;
17	Pain, Unspecified	0.000597	0.0116	13	2.4	ADK;CACNA1A;CHRM2;CHRM4;CHRNB2;CNR1;CNR2;IKBKB;OPRD1;OPRK1;OPRM1;PTGS2;SCN11A;
18	Anxiety Disorder, Unspecified	9.5e-05	0.0021	13	2.8	ADRB1;ADRB2;BCAT1;BCAT2;DRD2;GABRA2;GABRA3;HRH1;HTR1A;HTR1B;HTR2A;HTR2B;NR1I2;
19	Rheumatoid Arthritis, Unspecified	0.258	0.362	12	1.2	C5;DHODH;F2RL1;FGF2;IKBKB;IL13;IL4;MIF;PTGS2;RELA;TNF;TXNRD1;
20	Atherosclerosis	0.0681	0.314	12	1.5	ALOX15;ALOX15B;F3;HMGCR;HMOX1;MTTP;NR1H2;NR1H3;PPARD;PPARG;RELA;SCARB1;
21	Migraine	5.69e-07	1.68e-05	11	4.1	CACNA1A;CACNA1H;CNR1;HTR1B;HTR1D;HTR1F;HTR2A;HTR2B;HTR7;KCND3;RELA;
22	Inflammatory Diseases	0.395	0.483	10	1.1	ADAM17;ALB;DHODH;HRH3;IKBKB;IL10;IL13;PIK3CD;PTGS2;RELA;
23	Noninsulin-Dependent Diabetes Mellitus	0.328	0.448	10	1.2	ADORA1;ADRB3;AKR1B1;GHRL;GSK3B;HSD11B1;KCNB1;KCNJ5;PPARD;TNF;
24	Solid Tumors	0.477	0.572	9	1.1	AKT1;AURKA;FGFR1;FGFR3;FNTA;HSP90AA1;PIK3CG;VDAC2;VDAC3;
25	Erectile Dysfunction	4.4e-05	0.00108	9	3.7	ADRB3;ARG2;CALY;DRD2;PDE1A;PDE1B;PDE1C;PDE2A;PDE5A;
26	Neurodegenerative Diseases	0.0818	0.314	9	1.6	ADORA2A;CHRNA4;CHRNB2;CYP19A1;ESR1;ESR2;HSD11B1;OPRK1;TSPO;
27	Autoimmune Diseases	0.88	0.911	9	0.8	CD47;DHFR;DHODH;FKBP1A;IARS;KCNA3;PPARG;RELA;TSPO;
28	Inflammatory Bowel Disease	0.00811	0.123	8	2.4	ADAM17;ADK;ADORA1;ADORA3;CNR1;IMPDH1;PPARG;RELA;
29	Drug Dependence	0.000165	0.00345	8	3.6	CHRFAM7A;CHRNA4;CHRNA7;CHRNB2;DRD3;GRM5;HTR4;NR3C1;
30	Pancreatic Cancer	0.203	0.314	8	1.4	CA1;CA2;CA4;EGFR;NTSR1;PPARG;RARB;TYMS;
31	Vascular Disease	0.00248	0.0428	8	2.8	ACE;ALOX15;ALOX15B;HMOX1;KCNA5;PDE3A;PDE5A;ROCK1;
32	Glaucoma	0.00164	0.0298	7	3.1	ADRB1;ADRB2;AVPR2;CA1;CA2;CA4;ROCK1;
33	Congestive Heart Failure	2.58e-05	0.000695	7	4.5	ADRBK1;AVPR1A;AVPR2;EDN1;SLC12A1;TNF;UTS2R;
34	Epilepsy	0.0826	0.314	7	1.8	ABAT;ADK;GRIK1;HRH1;LEP;NPY5R;SCN11A;
35	Cardiac Arrhythmias	0.000167	0.00345	7	3.9	ADORA1;ADRB1;ADRB2;ADRB3;HTR4;KCNH2;KCNQ1;
36	Parasitic Diseases	0.998	1	6	0.4	DHFR;DHODH;GCLM;GSR;HPRT1;TXNRD1;
37	Cocaine Dependence	0.00217	0.0384	6	3.4	CALY;DRD2;HTR1A;HTR2A;HTR2C;NR3C1;
38	Neuropathic Pain	0.0193	0.213	6	2.5	AKR1B1;CACNA1B;CHRNA10;CHRNA9;TACR1;TRPV4;
39	Stroke	0.123	0.314	6	1.7	AKT1;BCAT1;BCAT2;GRIN2B;PTGS2;SELP;
40	Convulsions	0.0315	0.268	6	2.3	ABAT;GLRA1;GRIN2B;GRM5;GRM7;SLC6A1;
41	Arthritis	0.405	0.49	6	1.2	ALOX5AP;BDKRB2;DHODH;PLA2G1B;PTGS2;TNFSF11;
42	Renal Diseases	0.000666	0.0125	6	3.9	ADORA2A;AVPR1A;AVPR2;CUBN;EPHX2;GREM1;
43	Ovarian Cancer	0.615	0.689	6	1	CXCR4;EGFR;HSP90AA1;IGF2;KIT;TYMS;
44	Multiple Sclerosis	0.515	0.601	5	1.1	ADRB2;CRH;IFNG;LEP;PPARG;
45	Hypercholesterolemia	0.272	0.381	5	1.4	ABCA1;ACAT1;HMGCR;NR1H4;SCARB1;
46	Chronic Inflammatory Diseases	0.0301	0.268	5	2.5	MC3R;PPARG;PTGS1;RELA;TNF;
47	Neuropsychiatric Disorders	0.00261	0.0437	5	3.8	ADORA2A;ADRA2C;CHRFAM7A;CHRNA7;HTR7;
48	Solid Tumor	0.141	0.314	5	1.7	EGFR;GART;RELA;TNF;WT1;
49	Bacterial Infections	1	1	5	0.1	ACACA;DHFR;DHODH;METAP2;TXNRD1;
50	Leukemia, Unspecified	0.561	0.631	5	1	CDKN1A;IMPDH2;PRKCA;PRKDC;WT1;
51	Osteoporosis, Unspecified	0.105	0.314	5	1.9	ESR1;IL6;PTGER4;SRC;TNFSF11;
52	Myocardial Infarction	0.0745	0.314	5	2	BDKRB2;HMGCR;PIK3CG;PTGS2;UTS2R;
53	Tumors	0.904	0.932	5	0.7	CTPS1;DHODH;EGFR;NQO2;SLC7A5;
54	Brain Injury	0.000533	0.0107	5	4.5	ADORA2A;ESR1;GABRG2;GSK3B;NR3C2;
55	Viral Infection, Unspecified	0.852	0.886	5	0.7	AHCY;CTPS1;DUT;TSPO;UMPS;
56	Neurological Diseases	0.181	0.314	5	1.6	DRD2;DRD3;MAOB;PLAT;TSPO;
57	Respiratory Diseases	0.00746	0.116	5	3.2	CALY;DRD2;DRD3;DRD4;DRD5;
58	Human Immunodeficiency Virus [HIV] Disease	0.755	0.799	4	0.8	CXCR4;PPIA;RELA;TXNRD1;
59	Coagulative Disorders	0.00994	0.123	4	3.6	F10;F2;F7;SERPINE1;
60	Nausea And Vomiting	0.0246	0.242	4	3	DRD2;HRH1;HTR3A;HTR6;
61	Melanoma	0.49	0.584	4	1.1	DCT;HSP90AA1;MC1R;TSPO;
62	Allergic Diseases	0.117	0.314	4	2	HRH1;HRH4;ID2;IL4;
63	Cognitive Deficits	0.0246	0.242	4	3	ACHE;CHRM1;DRD2;GABRA5;
64	Renal Failure	0.117	0.314	4	2	ADORA1;CA2;CA4;PTGER4;
65	Cerebral Ischemia	0.0474	0.268	4	2.6	BCAT1;BCAT2;CACNA1A;CACNA1B;
66	Proliferative Diseases	0.592	0.665	4	1	CHKA;DHODH;HDAC1;TYMS;
67	Bladder Cancer	0.38	0.483	4	1.3	FNTA;PPARG;PTGS2;TP53;
68	Thrombosis	0.436	0.526	4	1.2	F10;F2;F9;RELA;
69	Diabetes Mellitus	0.755	0.799	4	0.8	AKT1;INSR;PPARG;PRKCB;
70	Ulcerative Colitis	0.0474	0.268	4	2.6	HMOX1;MIF;PPARG;PTGER4;
71	Osteosarcoma	0.0246	0.242	4	3	PDE4A;PDE4B;PDE4C;PDE4D;
72	Hyperlipidemia	0.323	0.442	4	1.4	MTTP;PPARD;SCD;THRB;
73	Psychiatric Illness	0.0246	0.242	4	3	DRD2;DRD3;DRD4;HTR4;
74	Colon Cancer	0.543	0.615	4	1.1	HDAC2;MTHFR;NOS3;WT1;
75	Chronic Obstructive Pulmonary Disease	0.0246	0.242	4	3	PDE4A;PDE4B;PDE4C;PDE4D;
76	Atherosclerotic Cardiovascular Disease	0.00994	0.123	4	3.6	ABCA1;ADIPOQ;ROCK1;SCARB1;
77	Thrombotic Disease	0.00994	0.123	4	3.6	F10;F2;F3;SERPINE1;
78	Immunosuppression	0.49	0.584	4	1.1	DHODH;JAK3;KCNA3;MTOR;
79	Diabetes Mellitus Type 2	0.0474	0.268	4	2.6	FBP1;GAA;HSD11B1;SIRT1;
80	Alcoholism	0.0474	0.268	4	2.6	ALDH2;GRIN2B;HTR3A;SLC52A2;
81	Insomnia	0.0474	0.268	4	2.6	GABRA1;GABRB2;MTNR1B;SLC52A2;
82	Dementia	0.0246	0.242	4	3	GABRA5;GRIN2B;HTR4;TSPO;
83	Chronic Myeloid Leukemia	0.00994	0.123	4	3.6	ADA;HMOX1;PDE3A;RELA;
84	Dyslipidemia	0.0246	0.242	4	3	ADIPOQ;DGAT2;HMGCR;NR1H2;
85	Pain, Unspecific	0.117	0.314	4	2	CHRNA5;GRIN1;SCN3A;TRPV3;
86	Sepsis	0.163	0.314	4	1.8	BDKRB2;F3;MIF;NOS3;
87	Benign Prostate Hyperplasia	0.0762	0.314	3	2.7	ADRA1A;CYP17A1;SRD5A2;
88	Pulmonary Hypertension	0.0364	0.268	3	3.4	HTR1B;PDE5A;ROCK1;
89	Systemic Lupus Erythematosus	0.0762	0.314	3	2.7	G6PD;IL10;MIF;
90	Thyrotoxicosis [Hyperthyroidism]	0.0109	0.123	3	4.5	THRA;THRB;TPO;
91	Allergic Rhinitis, Unspecified	0.188	0.314	3	1.9	GATA3;HRH1;HRH3;
92	Ischemic Heart Disease	0.0364	0.268	3	3.4	ADRA2A;ADRA2B;PPARG;
93	Fungal Diseases	1	1	3	0.2	DHFR;DHODH;TYMS;
94	Hepatic Fibrosis	0.0109	0.123	3	4.5	FGF1;FGF2;ROCK1;
95	Psoriasis	0.456	0.548	3	1.2	ALOX5AP;PPARG;RARG;
96	Amyloidosis	0.0762	0.314	3	2.7	AGER;APOA2;APOE;
97	Ischemia	0.188	0.314	3	1.9	GSK3B;HRH1;OPRD1;
98	Chronic Obstructive Pulmonary Disease, Unspecified	0.128	0.314	3	2.3	ACE;ADRB2;CHRM2;
99	Allergy, Unspecified	0.128	0.314	3	2.3	ADAM8;HRH4;IL13;
100	Urinary Incontinence	0.0109	0.123	3	4.5	HTR1A;TACR2;TRPV1;
101	Restenosis	0.188	0.314	3	1.9	BDKRB2;RELA;ROCK1;
102	Migraine And Cluster Headaches	0.0109	0.123	3	4.5	CALCA;GRM5;NOS1;
103	Heart Transplant	0.0109	0.123	3	4.5	CACNA1C;CACNA2D1;CACNG1;
104	Mood [Affective] Disorders	0.0109	0.123	3	4.5	HTR1A;MAOA;TACR1;
105	Chagas' Disease	0.878	0.91	3	0.6	DHFR;DLD;HPRT1;
106	Prostate Cancer (Hormone Refractory)	0.0364	0.268	3	3.4	BCL2;HDAC1;RELA;
107	Diabetic Retinopathy	0.188	0.314	3	1.9	AKR1B1;PRKCB;SERPINE1;
108	Hepatocellular Carcinoma	0.972	0.991	3	0.5	DHODH;TP53;TYMS;
109	Atrial Fibrillation And Flutter	0.0109	0.123	3	4.5	ATP1A1;ATP1A2;F10;
110	Dyspnea	0.0109	0.123	3	4.5	OPRD1;OPRK1;OPRM1;
111	Diarrhea	0.0762	0.314	3	2.7	HTR3B;OPRK1;OPRM1;
112	Visceral Pain	0.0109	0.123	3	4.5	BDKRB2;PTGER1;TACR1;
113	Alcohol Dependence	0.0364	0.268	3	3.4	GRIN2B;HTR3A;OPRK1;
114	Colorectal Cancer	0.188	0.314	3	1.9	AURKA;FNTA;NTSR1;
115	Multiple Myeloma	0.322	0.441	3	1.5	CXCR4;FGFR3;HSP90AA1;
116	Bipolar Affective Disorder	0.456	0.548	3	1.2	GSK3B;IMPA2;NUDT3;
117	Huntington'S Disease	0.128	0.314	3	2.3	ABAT;AKT1;KYNU;
118	Opioid Dependence	0.0364	0.268	3	3.4	CHRM5;DLG4;NPY5R;
119	Sleeping Sickness	0.128	0.314	3	2.3	CTPS1;HPRT1;ODC1;
120	Nonsmall Cell Lung Cancer	0.254	0.357	3	1.7	EGFR;LGALS3;NQO1;
121	Irritable Bowel Syndrome	0.0364	0.268	3	3.4	HTR3A;HTR4;HTR6;
122	Pain, Acute Or Chronic	0.0364	0.268	3	3.4	NTSR1;TACR2;TRPV1;
123	Brain Tumors	0.128	0.314	3	2.3	APOE;ITGAV;TSPO;
124	Malignant Hyperthermia	0.0109	0.123	3	4.5	RYR1;RYR2;RYR3;
125	Crohn'S Disease, Unspecified	0.188	0.314	3	1.9	MAPK9;PPARG;TNF;
126	Cachexia	0.0762	0.314	3	2.7	GHRL;IL6;RELA;
127	Neurologic And Psychiatric Diseases	0.0493	0.268	2	4.5	CHRM4;HTR1E;
128	Skin Diseases	0.399	0.483	2	1.5	PPARD;TYR;
129	Herpes Virus Infection	0.977	0.992	2	0.4	DUT;IKBKB;
130	Ischemia Reperfusion Injuries	0.216	0.314	2	2.3	ADORA2A;NOS2;
131	Cervical Cancer	0.126	0.314	2	3	HMGCR;SLC2A1;
132	Gliomas	0.216	0.314	2	2.3	F2;F3;
133	Lung Cancer	0.821	0.86	2	0.7	CLU;NTSR1;
134	Leprosy, Unspecified	0.919	0.945	2	0.5	DHFR;TXNRD1;
135	Raynaud'S Syndrome	0.0493	0.268	2	4.5	ADRA2C;AVPR1A;
136	Chronic Stable Angina	0.0493	0.268	2	4.5	CACNA2D1;CACNG1;
137	Ischemic Injury Of The Liver	0.0493	0.268	2	4.5	HMOX1;SOD1;
138	Chronic Rhinitis	0.0493	0.268	2	4.5	BDKRB2;HRH1;
139	Vomiting	0.0493	0.268	2	4.5	DRD2;HTR1D;
140	Dysmenorrhea, Unspecified	0.126	0.314	2	3	AVPR1A;PTGS2;
141	Non-Hodgkin'S Lymphoma	0.484	0.578	2	1.3	AKT1;CXCR4;
142	Homocysteine-Related Vascular Disease	0.0493	0.268	2	4.5	CBS;CBSL;
143	Glioblastoma Multiforme	0.216	0.314	2	2.3	EGFR;IL6;
144	Immunodeficiency	0.126	0.314	2	3	GSK3B;NOTCH1;
145	Endometriosis	0.126	0.314	2	3	CYP19A1;PTGS2;
146	Disorders Of Initiating And Maintaining Sleep [Insomnias]	0.0493	0.268	2	4.5	GABRA2;GABRA3;
147	Coronary Atherosclerosis	0.216	0.314	2	2.3	ESR1;F2;
148	Central Nervous System Diseases	0.399	0.483	2	1.5	GABRA5;HRH3;
149	Risk Of Administering Penicillin	0.0493	0.268	2	4.5	FCER1A;FCER1G;
150	Injury To Spine And Spinal Cord	0.0493	0.268	2	4.5	PDE5A;SCN11A;
151	Chronic Ileitis	0.0493	0.268	2	4.5	ADORA1;ADORA3;
152	Anxiety Disorders	0.126	0.314	2	3	GRM5;TACR2;
153	Pneumocystis Infections	0.784	0.822	2	0.8	DHODH;TXNRD1;
154	Acute Ureteric Colic	0.0493	0.268	2	4.5	HTR2A;HTR2C;
155	Behcet'S Disease	0.0493	0.268	2	4.5	OPRK1;TNF;
156	Neurogenic Inflammation	0.0493	0.268	2	4.5	CACNA1A;F2RL1;
157	Gastroesophageal Reflux Disease (GERD)	0.126	0.314	2	3	GRM5;MLNR;
158	Psychosis	0.216	0.314	2	2.3	NTSR1;SLC6A1;
159	Hypertonicity Of Bladder	0.216	0.314	2	2.3	ADRB3;KCNJ5;
160	Coronary Artery Disease	0.309	0.424	2	1.8	F9;NOS3;
161	Irritation	0.0493	0.268	2	4.5	TRPA1;TRPM8;
162	Thromboembolic Disorders	0.126	0.314	2	3	F10;F2;
163	Helminth Infection	0.216	0.314	2	2.3	NOS1;NOS3;
164	Neuroleptic Malignant Syndrome	0.0493	0.268	2	4.5	CALY;DRD2;
165	Pruritus	0.0493	0.268	2	4.5	F2RL1;HTR3A;
166	Peripheral Vascular Disease	0.216	0.314	2	2.3	FGFR1;PTGER3;
167	Water-Retaining Diseases	0.0493	0.268	2	4.5	AVPR1A;AVPR2;
168	Inflammatory Skin Disorder	0.216	0.314	2	2.3	F2RL1;SELP;
169	Vertigo Of Central And Peripheral Origin	0.0493	0.268	2	4.5	CACNA1H;KCND3;
170	Psoriasis And Psoriatic Disorders	0.56	0.631	2	1.1	IFNG;IL1B;
171	Chronic Lymphocytic Leukemia	0.309	0.424	2	1.8	ADA;BCL2;
172	Gastric Cancer	0.399	0.483	2	1.5	RELA;TYMS;
173	Coronary Heart Disease	0.216	0.314	2	2.3	ADRB1;HMGCR;
174	Occlusive Peripheral Vascular Disease	0.0493	0.268	2	4.5	CACNA1H;KCND3;
175	Osteoarthritis	0.919	0.945	2	0.5	IL10;PTGS2;
176	Dietary Shortage	0.126	0.314	2	3	FOLR2;FOLR3;
177	Amebiasis	0.56	0.631	2	1.1	FNTA;TXNRD1;
178	Gout	0.126	0.314	2	3	SLC22A6;XDH;
179	Graft-Versus-Host Disease (Acute) (Chronic)	0.0493	0.268	2	4.5	CD47;RELA;
180	Myocardial Ischemia And Reperfusion Injury	0.216	0.314	2	2.3	ADORA3;SLC9A1;
181	Obsessive-Compulsive Disorder	0.0493	0.268	2	4.5	HTR1B;HTR1D;
182	Cerebral Edema	0.126	0.314	2	3	AVPR2;BDKRB2;
183	Vasospastic Angina	0.0493	0.268	2	4.5	CACNA2D1;CACNG1;
184	Irritable Bowel Syndrome (IBS)	0.309	0.424	2	1.8	HTR3B;MLNR;
185	Cancers	0.399	0.483	2	1.5	ANGPT1;SMO;
186	Folic Acid Deficiency	0.0493	0.268	2	4.5	FOLR2;FOLR3;
187	Immune Disease	0.484	0.578	2	1.3	NT5E;OPRK1;
188	Eating Disorders	0.309	0.424	2	1.8	CRHR2;MLNR;
189	Tuberculosis	1	1	2	0.1	DHFR;SCD;
190	Parasitic Infections Of The Eye	0.0493	0.268	2	4.5	IL13;IL4;
191	B-Cell Lymphoma	0.309	0.424	2	1.8	CCL3;RELA;
192	Hypoglycemia	0.126	0.314	2	3	BCAT1;BCAT2;
193	Leishmania Infections	0.977	0.992	2	0.4	DHFR;HPRT1;
194	Intimal Hyperplasia	0.0493	0.268	2	4.5	HRH1;ROCK1;
195	Vitamin B6 Deficiency	0.934	0.959	2	0.5	GOT1;PDXK;
196	Tissue Injury	0.0493	0.268	2	4.5	BDKRB2;F2RL1;
197	Temporal Lobe Epilepsy	0.0493	0.268	2	4.5	AVP;NPY5R;
198	Homocystinuria	0.0493	0.268	2	4.5	CBS;CBSL;
199	Frontal Lobe Epilepsy	0.0493	0.268	2	4.5	CHRNA4;CHRNB2;
200	Acne	0.216	0.314	2	2.3	IL1B;RARG;
201	Inflammatory Disorders, Unspecified	0.399	0.483	2	1.5	ALOX5AP;IL6;
202	Insulin Resistance	0.56	0.631	2	1.1	PPARA;PPARG;
203	Pain (Anesthesia, Neuropathic)	0.0493	0.268	2	4.5	GRIN2A;GRIN2B;
204	Pediatric	0.216	0.314	2	2.3	BDKRB2;IL1B;
205	Trypanosomiasis	0.74	0.787	2	0.8	GCLM;PGD;
206	Diabetic Neuropathy	0.309	0.424	2	1.8	AKR1B1;HTR2A;
207	Diabetic Nephropathy	0.309	0.424	2	1.8	BDKRB2;HTR2A;
208	Stress-Related Disorders	0.126	0.314	2	3	AVPR1B;CRHR2;
209	Cough	0.0493	0.268	2	4.5	OPRD1;OPRM1;
210	Ocular Allergy	0.126	0.314	2	3	IL13;IL4;
211	Non-Small Cell Lung Cancer	0.688	0.753	2	0.9	AKT1;HSP90AA1;
212	Myeloma Disease	0.309	0.424	2	1.8	CBS;CBSL;
213	Osteoporosis And Other Bone-Related Diseases	0.0493	0.268	2	4.5	LTF;SRC;
214	Inflammatory Arthritis	0.126	0.314	2	3	S100A8;S100A9;
215	Seizures In Epilepsy	0.222	0.314	1	4.5	SCN4A;
216	Acute Graft-Versus-Host Disease	0.222	0.314	1	4.5	JAK3;
217	Gastroparesis	0.395	0.483	1	2.3	MLNR;
218	Endocrine Independent Cancer	0.222	0.314	1	4.5	ESR1;
219	Diabetes Insipidus	0.222	0.314	1	4.5	AVPR2;
220	Cushing'S Syndrome	0.634	0.695	1	1.1	CYP11A1;
221	Traumatic Head Injury	0.222	0.314	1	4.5	GRIN2B;
222	Coronary Artery Disease And Heart Attack	0.222	0.314	1	4.5	ALOX5AP;
223	Malignancies	0.716	0.765	1	0.9	TXNRD1;
224	Chronic Allograft Rejection	0.222	0.314	1	4.5	TNFAIP3;
225	P. Carinii Pneumonia	0.971	0.991	1	0.3	DHFR;
226	Traumatic Brain Injuries	0.222	0.314	1	4.5	BDKRB2;
227	Macular Edema	0.222	0.314	1	4.5	PRKCB;
228	Septic Shock	0.716	0.765	1	0.9	MIF;
229	Attention Deficit Hyperactivity Disorder	0.779	0.819	1	0.8	DRD2;
230	Metabolic Disorder, Unspecified	0.716	0.765	1	0.9	HSD11B1;
231	Neutrophil-Mediated Disorders	0.222	0.314	1	4.5	RELA;
232	Invasive Candidiasis	0.222	0.314	1	4.5	FCGR1A;
233	Colitis	0.222	0.314	1	4.5	BDKRB2;
234	Angioedema	0.222	0.314	1	4.5	PIK3CG;
235	Cardiac Surgery	0.222	0.314	1	4.5	F9;
236	Skeletal Muscle Associated Spasticity	0.222	0.314	1	4.5	HTR1A;
237	Postmenopausal Symptoms	0.222	0.314	1	4.5	ESR1;
238	Refractory, Rare Sarcoma'S	0.53	0.601	1	1.5	AKT1;
239	Bronchoconstriction (Cold Air-Induced)	0.222	0.314	1	4.5	CHRM2;
240	Acute Myeloid Leukemia (AML)	0.634	0.695	1	1.1	FNTA;
241	Pheochromocytoma	0.222	0.314	1	4.5	TH;
242	Enterovirus-Induced Cardiac Injury	0.222	0.314	1	4.5	SOCS1;
243	Hypertensive Vascular Disease	0.222	0.314	1	4.5	ROCK1;
244	Dry Eye	0.395	0.483	1	2.3	PTGER4;
245	Acute Migraine	0.222	0.314	1	4.5	TRPV1;
246	Peripheral Precocious Puberty	0.222	0.314	1	4.5	CYP19A1;
247	Hepatorenal Syndrome	0.222	0.314	1	4.5	BDKRB2;
248	Tremor, Unspecified	0.222	0.314	1	4.5	CHRM2;
249	Eicosanoid-Mediated Disorders	0.222	0.314	1	4.5	PLA2G1B;
250	Biventricular Heart Failure	0.222	0.314	1	4.5	TNNC1;
251	Syndrome Of Inappropriate Secretion Of Antidiuretic Hormone	0.222	0.314	1	4.5	AVPR2;
252	Manic Disorder	0.222	0.314	1	4.5	CHRM4;
253	Gilles De La Tourette'S Disorder	0.222	0.314	1	4.5	DRD2;
254	Diarrhoea-Predominant Irritable Bowel Syndrome	0.222	0.314	1	4.5	HTR4;
255	Atopic Dermatitis	0.634	0.695	1	1.1	IL1B;
256	Sinoatrial Node Dysfunction	0.222	0.314	1	4.5	CACNA1D;
257	Angiogenesis	0.896	0.926	1	0.5	CRHR2;
258	Nephrogenic Diabetes Insipidus	0.222	0.314	1	4.5	AVPR2;
259	Skeletal Muscle Weakness	0.222	0.314	1	4.5	ADRB2;
260	Hypogonadotropic Hypogonadism	0.395	0.483	1	2.3	NR0B1;
261	Hyperimmunoglobulinemia D	0.222	0.314	1	4.5	TNF;
262	Skeletal Muscle Wasting	0.395	0.483	1	2.3	ADRB2;
263	Group B Streptococcus Arthritis	0.222	0.314	1	4.5	IL10;
264	Lymphangiomatosis	0.222	0.314	1	4.5	EGFR;
265	Shock (Endotoxin)	0.222	0.314	1	4.5	RELA;
266	Essential (Primary) Hypertension	0.222	0.314	1	4.5	HTR2A;
267	Mesothelioma	0.779	0.819	1	0.8	METAP2;
268	Cardiac Diseases	0.395	0.483	1	2.3	TNNI3;
269	Type 2 Diabetes	0.634	0.695	1	1.1	GPBAR1;
270	Hypertriglyceridemia	0.222	0.314	1	4.5	HMGCR;
271	Post-Operative Scarring In Patients Undergoing Surgery For Glaucoma (Trabulectom	0.222	0.314	1	4.5	TGFB2;
272	Myocardial Hypertrophy	0.53	0.601	1	1.5	RELA;
273	Obstructive Airway Disease	0.395	0.483	1	2.3	ADRB2;
274	Excessive Weight Gain Associated With Obesity Of Multiple Etiology	0.222	0.314	1	4.5	CRHBP;
275	Thyroid Follicular Carcinoma	0.222	0.314	1	4.5	PPARG;
276	Skeletal Disorders	0.395	0.483	1	2.3	FGFR3;
277	Hyponatremia	0.222	0.314	1	4.5	AVPR2;
278	Disseminated Intravascular Coagulation	0.222	0.314	1	4.5	F3;
279	Hypothalamic-Pituitary ACTH Function	0.634	0.695	1	1.1	CYP3A4;
280	Focal Ischemia	0.222	0.314	1	4.5	OPRK1;
281	Inflammatory Lung Disease	0.53	0.601	1	1.5	MIF;
282	Hematological Malignancies	0.222	0.314	1	4.5	HSP90AA1;
283	Periodontitis	0.222	0.314	1	4.5	TNFSF11;
284	Narcolepsy	0.222	0.314	1	4.5	SLC52A2;
285	Cardiac Allograft Vasculopathy	0.222	0.314	1	4.5	ROCK1;
286	Malignant Pain	0.222	0.314	1	4.5	CACNA1B;
287	Toxoplasma Infections	0.977	0.992	1	0.3	DHFR;
288	Ocular Hypertension	0.395	0.483	1	2.3	AVPR2;
289	Glioma Cell Proliferation	0.222	0.314	1	4.5	SPARC;
290	Multiple Organ Failure	0.222	0.314	1	4.5	F2;
291	Malignant Gliomas	0.716	0.765	1	0.9	DCT;
292	Abdominal Aortic Aneurysm	0.222	0.314	1	4.5	PTGS2;
293	Achondroplasia	0.222	0.314	1	4.5	FGFR3;
294	Hypoxic-Ischemic Encephalopathy	0.222	0.314	1	4.5	ACHE;
295	Adrenocorticotrophic Hormone-Secreting Tumors	0.222	0.314	1	4.5	AVPR1B;
296	Spinal And Bulbar Muscular Atrophy	0.222	0.314	1	4.5	AR;
297	Peripheral And Cutaneous T-Cell Lymphomas	0.222	0.314	1	4.5	ADA;
298	HPV-Related Diseases	0.222	0.314	1	4.5	TLR3;
299	Thiamine Deficiency	0.222	0.314	1	4.5	TKT;
300	Gastrointestinal Reflux Disorders	0.222	0.314	1	4.5	MLNR;
301	Systemic-Onset Juvenile Idiopathic Arthritis	0.222	0.314	1	4.5	IL6;
302	Anticoagulant	0.222	0.314	1	4.5	GGCX;
303	Low High Density Lipoprotein Syndromes	0.222	0.314	1	4.5	ABCA1;
304	Respiratory Distress Syndrome	0.222	0.314	1	4.5	ADRB2;
305	Chronic Graft-Versus-Host Disease	0.222	0.314	1	4.5	JAK3;
306	Treatment-Refractory Psychoses	0.222	0.314	1	4.5	CALY;
307	Metabolic Syndrome X	0.222	0.314	1	4.5	PPARD;
308	Hemorrhage	0.222	0.314	1	4.5	PLG;
309	Cardiovascular Disorders	0.716	0.765	1	0.9	ALOX5AP;
310	Vascular Lesion Regression	0.222	0.314	1	4.5	PTGS2;
311	Tyrosinase-Positive Melanomas	0.222	0.314	1	4.5	DCT;
312	Lymphoma, Unspecified	0.716	0.765	1	0.9	AURKA;
313	HCV Infection	0.395	0.483	1	2.3	EGFR;
314	Myocardial Ischemia	0.53	0.601	1	1.5	TSPO;
315	Autoimmune Cardiomyopathy	0.222	0.314	1	4.5	CHRM2;
316	Hypothermia	0.222	0.314	1	4.5	CHRM2;
317	Acromegally	0.222	0.314	1	4.5	GHR;
318	Riboflavin Deficiency	0.222	0.314	1	4.5	ALDH5A1;
319	Adenomatous Polyposis	0.222	0.314	1	4.5	PTGS2;
320	Endothelium-Related Inflammatory Diseases	0.222	0.314	1	4.5	CX3CR1;
321	Acute Promyelocytic Leukemia	0.867	0.9	1	0.6	RARA;
322	Tardive Dyskinesia	0.222	0.314	1	4.5	ABAT;
323	Hypercalcemia Of Malignancy	0.222	0.314	1	4.5	SLC25A4;
324	Arterial Embolism And Thrombosis	0.222	0.314	1	4.5	HTR2A;
325	Toxoplasmosis	0.222	0.314	1	4.5	ADK;
326	Ischemic Stroke	0.779	0.819	1	0.8	AGTR1;
327	Oxygen-Induced Retinopathy	0.222	0.314	1	4.5	ADORA2A;
328	Salivary Glands Cancer	0.395	0.483	1	2.3	CA4;
329	Hereditary Polyposis Syndromes	0.222	0.314	1	4.5	ODC1;
330	Vitamin A Deficiency	0.222	0.314	1	4.5	RHO;
331	Osteolysis	0.222	0.314	1	4.5	SLC25A4;
332	Tobacco Dependence	0.222	0.314	1	4.5	GLRB;
333	T(4;14) Myeloma	0.222	0.314	1	4.5	FGFR3;
334	Sjogren'S Syndrome	0.53	0.601	1	1.5	TXNRD1;
335	Dyskinesia	0.222	0.314	1	4.5	ADORA2A;
336	Eye Inflammation	0.395	0.483	1	2.3	NR1I2;
337	Neurogenic Bladder	0.395	0.483	1	2.3	CHRM2;
338	Myelodisplastic Syndrome	0.222	0.314	1	4.5	CSF1;
339	Genitourinary Tumors	0.222	0.314	1	4.5	PTGS2;
340	HIV Infection	0.53	0.601	1	1.5	CXCR4;
341	Cancers Unspecified	0.222	0.314	1	4.5	PRKCG;
342	Thyroid Hormone Resistance Syndrome	0.222	0.314	1	4.5	THRB;
343	Inflammatory Disease Of Mucosal Surfaces	0.222	0.314	1	4.5	CD47;
344	Lymphoma	0.716	0.765	1	0.9	SLC7A11;
345	Bronchial Asthma	0.222	0.314	1	4.5	PDE3A;
346	Chronic Pathological Pain	0.222	0.314	1	4.5	TRPV1;
347	Diabetic Dyslipidemia	0.222	0.314	1	4.5	SREBF1;
348	Sustained Ventricular Tachycardia	0.222	0.314	1	4.5	SCN5A;
349	Delirium	0.222	0.314	1	4.5	GABRA5;
350	Tumor Angiogenesis And Metastasis	0.395	0.483	1	2.3	CDH5;
351	Lupus Erythematosus	0.53	0.601	1	1.5	IL10;
352	Drug-Induced Dyskinesias	0.222	0.314	1	4.5	GRIN2B;
353	Cardiorenal Disease	0.222	0.314	1	4.5	UTS2;
354	Cardiovascular Disorders (CVD)	0.222	0.314	1	4.5	GAA;
355	Ventricular Dysfunction	0.222	0.314	1	4.5	ADRBK1;
356	McCune-Albright Syndrome	0.222	0.314	1	4.5	CYP19A1;
357	Atopic Disease	0.222	0.314	1	4.5	IL13;
358	West'S Syndrome	0.222	0.314	1	4.5	CRH;
359	Microbial Infections	1	1	1	0.1	DHFR;
360	T Cell Leukemias	0.395	0.483	1	2.3	MTAP;
361	Central And Peripheral Nervous System Diseases	0.222	0.314	1	4.5	ADK;
362	HER2-Positive Metastatic Breast Cancer	0.222	0.314	1	4.5	HSP90AA1;
363	Ras-Dependent Tumourigenesis	0.222	0.314	1	4.5	CHKA;
364	Carpal Tunnel Syndrome	0.222	0.314	1	4.5	PTGS2;
365	Liver Cirrhosis	0.222	0.314	1	4.5	AVPR2;
366	Renal Colic	0.222	0.314	1	4.5	AVPR2;
367	Pulmonary Fibrosis	0.53	0.601	1	1.5	RELA;
368	Carcinoma In Situ, Unspecified	0.222	0.314	1	4.5	PTGS2;
369	Crohn'S Disease	0.53	0.601	1	1.5	HMOX1;
370	Chronic Angina Pectoris	0.222	0.314	1	4.5	SCN9A;
371	Age-Related Macular Degeneration	0.222	0.314	1	4.5	SERPINE1;
372	Vasodilatory Shock	0.222	0.314	1	4.5	AVP;
373	Gastrointestinal Stromal Tumors	0.222	0.314	1	4.5	KIT;
374	Varicose And Spider Veins Of The Leg	0.222	0.314	1	4.5	PROC;
375	Coronary Syndromes	0.222	0.314	1	4.5	F3;
376	Excessive Collagen Deposition	0.222	0.314	1	4.5	PLOD1;
377	Lipid Disorders, Cardiovascular Disease	0.222	0.314	1	4.5	DGAT2;
378	Detrusor Hyperreflexia	0.395	0.483	1	2.3	HTR1A;
379	Male Infertility	0.222	0.314	1	4.5	CYP19A1;
380	Testicular Cancer	0.222	0.314	1	4.5	PPARG;
381	Gastrointestinal Diseases And Disorders, Miscellaneous	0.53	0.601	1	1.5	MLNR;
382	Inflammatory Response In Alcoholic Liver Disease	0.222	0.314	1	4.5	MIF;
383	Haemorrhagic Conditions	0.222	0.314	1	4.5	GGCX;
384	Overactive Bladder Disorder	0.222	0.314	1	4.5	ADRB3;
385	Cerebral Oxidative Damage	0.222	0.314	1	4.5	PTGER2;
386	P-Chloroamphetamine-Induced Hyperglycemia	0.222	0.314	1	4.5	HTR2B;
387	Anergy	0.222	0.314	1	4.5	CD47;
388	Oxidative And Free Radical Damage	0.634	0.695	1	1.1	TXNRD1;
389	Brain Cancer	0.828	0.863	1	0.6	BDKRB2;
390	Gastrointestinal Stromal Tumors (GIST)	0.222	0.314	1	4.5	HSP90AA1;
391	Pancreatic Cancer, Prostate Cancer	0.222	0.314	1	4.5	SLC44A4;
392	Coronary Atherosclerotic Lesions	0.222	0.314	1	4.5	F2RL1;
393	Recurrent Malignant Glioma	0.53	0.601	1	1.5	AKT1;
394	Neurologic Disorders	0.395	0.483	1	2.3	SIRT1;
395	Advanced Lung Cancer	0.395	0.483	1	2.3	CLU;
396	Schizophrenia And Schizoaffective Disorders	0.716	0.765	1	0.9	NTSR1;
397	Hyperglycemia	0.634	0.695	1	1.1	PPARA;
398	Brain Ischemic Insult	0.53	0.601	1	1.5	AKT1;
399	Hydronephrosis	0.222	0.314	1	4.5	AVPR2;
400	Bronchospasm (Histamine Induced)	0.222	0.314	1	4.5	CHRM1;
401	ER Beta-Positive Prostate Tumors	0.222	0.314	1	4.5	ESR2;
402	Acute Hyperammonaemia	0.222	0.314	1	4.5	CPS1;
403	Adrenocortical Tumour	0.395	0.483	1	2.3	CYP11A1;
404	Local Anesthesia	0.222	0.314	1	4.5	SCN1A;
405	Gain Weight In Patients With Morbid Obesity	0.222	0.314	1	4.5	ADRB3;
406	Seizure	0.53	0.601	1	1.5	AKT1;
407	Thromboembolic Disease	0.222	0.314	1	4.5	VKORC1;
408	Trypanosomatid Infections	0.982	0.995	1	0.3	DHFR;
409	Osteoarthritis Pain	0.222	0.314	1	4.5	TRPV1;
410	Cushing'S Syndrome (ACTH Independent)	0.222	0.314	1	4.5	MC2R;
411	Embolic Focal Cerebral Ischemia	0.222	0.314	1	4.5	RELA;
412	Pruritus In Chronic Liver Disease	0.222	0.314	1	4.5	HTR6;
413	Parkinsonian Symptoms	0.222	0.314	1	4.5	CHRM4;
414	Malignant Mesothelioma	0.222	0.314	1	4.5	PTGS2;
415	Vascular Inflammatory Reaction	0.222	0.314	1	4.5	RELA;
416	Myeloid Leukemia	0.222	0.314	1	4.5	PRKCG;
417	Oxidative Tissue Injuries	0.222	0.314	1	4.5	HMOX1;
418	Severe Coronary Heart Disease	0.222	0.314	1	4.5	FGFR1;
419	Acute Myeloid Leukemia	0.779	0.819	1	0.8	ADA;
420	Gastric Emptying Disorders	0.222	0.314	1	4.5	DRD2;
421	Peutz-Jeghers Syndrome	0.222	0.314	1	4.5	PTGS2;
422	Vascular Headache	0.222	0.314	1	4.5	HTR1D;
423	Trichomoniasis	0.986	0.998	1	0.3	PGD;
424	Vitamin D Deficiency	0.222	0.314	1	4.5	VDR;
425	LPS-Induced Left Ventricular Dysfunction	0.222	0.314	1	4.5	TLR4;
426	Vascular Injury Response	0.222	0.314	1	4.5	ESR2;
427	Oropharyngeal Candidiasis	0.395	0.483	1	2.3	CYP51A1;
428	Alopecia, Unspecified	0.395	0.483	1	2.3	SRD5A2;
429	Von Willebrand'S Disease	0.222	0.314	1	4.5	AVPR2;
430	NTR-Positive Tumors	0.222	0.314	1	4.5	NTSR1;
431	Oropharyngeal Squamous Cell Carcinoma	0.222	0.314	1	4.5	PTGS2;
432	Squamous Cell Carcinoma	0.716	0.765	1	0.9	EGFR;
433	Over-Expression Of TF	0.222	0.314	1	4.5	F3;
434	Neurological Symptom	0.828	0.863	1	0.6	FOS;
435	Hypertrophic Vascular Disease	0.222	0.314	1	4.5	ADRA1A;
436	Korsakov'S Alcoholic Psychosis	0.395	0.483	1	2.3	PDXK;
437	Gestational Hypertension	0.222	0.314	1	4.5	PTGS2;
438	Renal Fibrosis	0.634	0.695	1	1.1	SERPINE1;
439	Breast Cancer, Prostate Cancer	0.222	0.314	1	4.5	PRLR;
440	Vascular Diseases	0.222	0.314	1	4.5	F9;
441	Attention-Deficit Hyperactivity Disorder	0.222	0.314	1	4.5	HRH3;
442	Chronic Hepatitis C	0.53	0.601	1	1.5	IL1B;
443	Angina Pectoris	0.53	0.601	1	1.5	TSPO;
444	Breast Cancer (Hormone-Sensitive)	0.395	0.483	1	2.3	HSD17B1;
445	Chronic Myelogenous Leukemia (CML)	0.222	0.314	1	4.5	HSP90AA1;
446	Intrahepatic Cholestasis	0.395	0.483	1	2.3	NR1H4;
447	B12 Deficiency	0.222	0.314	1	4.5	MUT;
448	Disorders Associated With NMDAR Hypofunction	0.222	0.314	1	4.5	SLC6A9;
449	Liver Fibrogenesis	0.222	0.314	1	4.5	ROCK1;
450	Cardiac Dysrhythmias	0.53	0.601	1	1.5	SCN5A;
451	Gouty Arthritis	0.222	0.314	1	4.5	MC3R;
452	Medulloblastoma	0.395	0.483	1	2.3	IGF2;
453	Systemic Arterial Vasodilation	0.395	0.483	1	2.3	HRH1;
454	Shy-Drager Syndrome	0.222	0.314	1	4.5	ADRA1B;
455	Chronic Neuropathic Pain	0.222	0.314	1	4.5	DLG4;
456	Fibrosarcoma	0.222	0.314	1	4.5	JUP;
457	Malignant Phyllodes Tumours	0.222	0.314	1	4.5	KIT;
458	Motor Disorder	0.222	0.314	1	4.5	HTR2C;
459	Rheumatoid Arthritis	0.962	0.985	1	0.3	LTA;
460	Sexual Arousal Disorders	0.222	0.314	1	4.5	ARG2;
461	Meningioma	0.395	0.483	1	2.3	PTGS2;
462	Neuroimmunological Diseases	0.222	0.314	1	4.5	ADAM17;
463	Estrogen Disorders	0.395	0.483	1	2.3	CYP19A1;
464	Type I Hypersensitivity	0.222	0.314	1	4.5	IL4;
465	Airway Hyperreactivity	0.222	0.314	1	4.5	CHRM3;
466	Giardiasis Infections	0.395	0.483	1	2.3	HPRT1;
467	Metabolic Disease	0.395	0.483	1	2.3	PPARD;
468	Dilated Cardiomyopathy	0.222	0.314	1	4.5	ADRB1;
469	Hypertension, Angina	0.222	0.314	1	4.5	NOS3;
470	Diabetic Disorders	0.222	0.314	1	4.5	BDKRB2;
471	Refractory Hematological Malignancies	0.222	0.314	1	4.5	HSP90AA1;
472	Human Reproductive Syndromes	0.395	0.483	1	2.3	KISS1;
473	Head And Neck Squamous Cell Carcinomas	0.634	0.695	1	1.1	HMGCR;
474	Opioid-Induced Bowel Dysfunction	0.222	0.314	1	4.5	OPRM1;
475	African Trypanosomiasis	0.53	0.601	1	1.5	ODC1;
476	Cognitive Deficits (Age- And Dementia-Associated)	0.222	0.314	1	4.5	HSD11B1;
477	Osteolytic Metastatic Cancer	0.222	0.314	1	4.5	TNFSF11;
478	Motor Neurone Disease	0.222	0.314	1	4.5	ACHE;
479	Emphysema	0.716	0.765	1	0.9	RARG;
480	Ventricular Hypertrophy	0.222	0.314	1	4.5	ROCK1;
481	Postherpetic Neuralgia	0.222	0.314	1	4.5	CACNA2D2;
482	Rheumatoid-Arthritis	0.222	0.314	1	4.5	JAK3;
483	Ulcers	0.222	0.314	1	4.5	FGFR1;
484	Reproductive Disorder	0.395	0.483	1	2.3	SCARB1;
485	Social Phobias	0.222	0.314	1	4.5	MAOA;
486	Gammaherpesvirus-Related Malignancies	0.222	0.314	1	4.5	RELA;
487	Hyperammonemia	0.222	0.314	1	4.5	OAT;
488	Liver Disease	0.222	0.314	1	4.5	BDKRB2;
489	Heparin-Induced Thrombocytopenia Type II	0.222	0.314	1	4.5	F2;
490	Late-Stage Solid Tumors	0.53	0.601	1	1.5	CXCR4;
491	Platelet Adhesion	0.395	0.483	1	2.3	ITGB3;
492	Diabetic Complications	0.634	0.695	1	1.1	AKR1B1;
493	Vasoconstriction	0.222	0.314	1	4.5	AVPR1A;
494	Porphyrin-Derived Photocytotoxicity	0.222	0.314	1	4.5	TSPO;
495	T Cell-Mediated Autoimmune Diseases	0.222	0.314	1	4.5	KCNA3;
496	Androgen-Dependent Diseases	0.53	0.601	1	1.5	SRD5A2;
497	Seasonal Allergic Rhinitis	0.222	0.314	1	4.5	HRH1;
498	Angina	0.222	0.314	1	4.5	NOS3;
499	Pyresis	0.222	0.314	1	4.5	PTGS2;
500	AIDS Related Dementia	0.222	0.314	1	4.5	KYNU;
501	Delusional Disorder	0.222	0.314	1	4.5	DRD2;
502	Anorexia Nervosa	0.53	0.601	1	1.5	GHRL;
503	Vitamin B12 Deficiency	0.222	0.314	1	4.5	MTR;
504	Rheumatic Diseases	0.395	0.483	1	2.3	TNF;
505	Insulin Resistance (Obesity-Related)	0.222	0.314	1	4.5	ADORA1;
506	Cardiac Hypertrophy	0.222	0.314	1	4.5	BDKRB2;
507	Thromboembolism	0.222	0.314	1	4.5	F10;
508	Autoimmune And Sudden Sensorineural Hearing Loss	0.222	0.314	1	4.5	NR3C2;
509	Pathological Angiogenesis	0.222	0.314	1	4.5	PTGS2;
510	Febrile Convulsions	0.222	0.314	1	4.5	AVP;
511	Inflammatory Neurological Disease	0.222	0.314	1	4.5	MIF;
512	Adrenocorticotrophic Hormone-Secreting Pituitary Tumors	0.222	0.314	1	4.5	PPARG;
513	Photodynamic Tumor	0.222	0.314	1	4.5	TSPO;
514	X-Linked Congenital Adrenal Hypoplasia	0.222	0.314	1	4.5	NR0B1;
515	Sexual Dysfunction, Female	0.222	0.314	1	4.5	MC4R;
516	Seizures Of Lennox-Gastaut Syndrome	0.222	0.314	1	4.5	SCN4A;
517	Pancreatitis	0.222	0.314	1	4.5	BDKRB2;
518	Rhabdomyosarcoma	0.395	0.483	1	2.3	IGF2;
519	Head And Neck Tumors	0.222	0.314	1	4.5	EGFR;
520	Acute T-Lymphoid Leukemia	0.222	0.314	1	4.5	CTPS1;
521	Schistosomiasis [Bilharziasis]	0.634	0.695	1	1.1	HPRT1;
522	Osteopenic Disorders	0.222	0.314	1	4.5	FGFR3;
523	Ischemic Renal Injury	0.222	0.314	1	4.5	RELA;
524	Chronic Pain	0.222	0.314	1	4.5	GRIN2B;
525	Urge Incontinence	0.222	0.314	1	4.5	CHRM3;
526	Myeloneuropathy	0.222	0.314	1	4.5	MTR;
527	Eosinophilic Diseases	0.222	0.314	1	4.5	RELA;
528	Emotional Diseases	0.222	0.314	1	4.5	AVPR1B;
529	Hyperinflammatory Provoked Organ Injury	0.222	0.314	1	4.5	IL6;
530	Refractory Partial Epilepsy	0.222	0.314	1	4.5	SCN5A;
531	Specific Cognitive Deficits Associated With Aging And Neurological Diseases	0.222	0.314	1	4.5	CHRNB4;
532	Brain Ischemia	0.222	0.314	1	4.5	HTR1A;
533	Blood, Blood Forming Organ Disorders, Unspecified	0.222	0.314	1	4.5	F9;
534	Hairy-Cell Leukemia	0.222	0.314	1	4.5	ADA;
535	HPV-Related High-Grade Anal Intraepithelial Neoplasia (AIN)	0.222	0.314	1	4.5	TLR3;
536	Childhood Seizure Disorders	0.222	0.314	1	4.5	CRH;
537	Lipid Metabolic Disorders	0.716	0.765	1	0.9	PPARA;
538	Epidermal Hyperplasia	0.395	0.483	1	2.3	HRH1;
539	Cataract	0.222	0.314	1	4.5	TGFB2;
540	Proliferative Vitreoretinopathy	0.395	0.483	1	2.3	PLOD1;
541	B-Lineage Malignancies	0.222	0.314	1	4.5	PRKCB;
542	Acute Non-Lymphocytic Leukaemia	0.222	0.314	1	4.5	CTPS1;
543	Chronic Heart Failure	0.222	0.314	1	4.5	TNNC1;
544	Glioblastoma Multiforme (GBM)	0.53	0.601	1	1.5	AKT1;
545	Acute Lymphoblastic Leukaemia (Therapy-Refractory)	0.222	0.314	1	4.5	HRH1;
546	Skin Infections/Disorders	0.395	0.483	1	2.3	HDC;
547	Non-Hodgkin'S Lymphoma, Unspecified Type	0.395	0.483	1	2.3	ADA;
548	Small Cell Lung Cancer	0.828	0.863	1	0.6	KIT;
549	Chronic Urticaria	0.222	0.314	1	4.5	HRH1;
550	Postoperative Residual Curarisation	0.222	0.314	1	4.5	CHRNA2;
551	Generalized Anxiety Disorders (GAD)	0.222	0.314	1	4.5	TACR2;
552	Lesch-Nyhan Syndrome	0.222	0.314	1	4.5	GCH1;
553	Phyllodes Tumours	0.222	0.314	1	4.5	KIT;
554	Head And Neck Cancer	0.395	0.483	1	2.3	AKR1C3;
555	Hypotension	0.395	0.483	1	2.3	HRH1;
556	Advanced, Relapsed/Refractory Multiple Myeloma	0.53	0.601	1	1.5	AKT1;
557	Systemic Inflammatory Response Syndrome	0.395	0.483	1	2.3	RELA;
558	Hyperinsulinemia	0.395	0.483	1	2.3	PPARA;
559	Hepatitis, Viral, C	0.222	0.314	1	4.5	GAA;
560	Heart Disease	0.222	0.314	1	4.5	PPIB;
561	Neonatal Hyperbilirubinemia, Jaundice	0.222	0.314	1	4.5	HMOX1;
562	Prostate Cancer (Metastatic)	0.716	0.765	1	0.9	CXCR4;
563	Cerebral Vasospasm	0.395	0.483	1	2.3	HMOX1;
564	Allograft Rejection	0.395	0.483	1	2.3	CD47;
565	Waldenstrom'S Macroglobulinemia	0.222	0.314	1	4.5	BCL2;
566	Photoaging	0.222	0.314	1	4.5	RARG;
567	Experimental Autoimmune Encephalomyelitis	0.222	0.314	1	4.5	CSF2;
568	Disabling Peak-Dose Dyskinesias	0.222	0.314	1	4.5	DRD2;
569	Glomerulonephritis	0.395	0.483	1	2.3	MIF;
570	Human Papillomavirus (HPV) Infections	0.222	0.314	1	4.5	TLR3;
571	Epileptic Seizures	0.222	0.314	1	4.5	SCN5A;
572	Kidney Cancer	0.634	0.695	1	1.1	TP53;
573	Hepatitis, Virus Not Identified	0.222	0.314	1	4.5	CACNA1D;
574	Airway Hyperreactivity In Asthma	0.222	0.314	1	4.5	IL13;
575	Motion Sickness	0.222	0.314	1	4.5	HRH1;
576	Excessive Postoperative Bleeding	0.222	0.314	1	4.5	PLG;
577	Neuronal Injury	0.53	0.601	1	1.5	GRM5;
578	Angiogenesis In Metastatic And Atherosclerotic Processes	0.716	0.765	1	0.9	FGFR2;
579	Hereditary Angioedema (HAE)	0.395	0.483	1	2.3	BDKRB2;
580	Primary Pulmonary Hypertension	0.222	0.314	1	4.5	ROCK1;
581	Anesthesia	0.222	0.314	1	4.5	CHRNA2;
582	Venous Thromboembolism	0.222	0.314	1	4.5	F9;
583	Inflammatory Pain	0.53	0.601	1	1.5	GRM5;
584	Seizures	0.222	0.314	1	4.5	SCN1A;
585	Medullary Thyroid Carcinoma	0.222	0.314	1	4.5	RET;
586	Periodic Fever Syndrome	0.222	0.314	1	4.5	TNF;
587	Acid-Related Diseases	0.634	0.695	1	1.1	HRH3;

## Sheet: Table S6
OMIM Term ID	Description	P_value	Adjusted P_value	the number of targets mapped to this term	Enrichment Ratio	target list mapped to this term
OMIM:114500	Colorectal Cancer	0.00356	0.147	9	2.7	AKT1;AURKA;BAX;CTNNB1;FGFR3;ODC1;PIK3CA;TLR4;TP53;
OMIM:114480	Breast Cancer	0.0262	0.147	7	2.3	AKT1;ATM;ESR1;NQO2;PHB;PIK3CA;TP53;
OMIM:181500	Schizophrenia	0.00955	0.147	6	3	AKT1;COMT;DAO;DRD3;HTR2A;MTHFR;
OMIM:145500	Hypertension, Essential	0.00414	0.147	6	3.5	AGT;AGTR1;ECE1;NOS2;NOS3;PTGIS;
OMIM:608446	Myocardial Infarction, Susceptibility Tomyocardial Infarction, Susceptibility To, 1, Included	0.00414	0.147	6	3.5	ESR1;F7;GCLC;GCLM;ITGB3;LTA;
OMIM:601665	Obesityleanness, Included	0.0136	0.147	6	2.8	ADRB2;ADRB3;GHRL;MC4R;PPARG;PPARGC1B;
OMIM:600807	Asthma, Susceptibility To	0.00414	0.147	6	3.5	ADRB2;ALOX5;HNMT;IL13;SCGB1A1;TNF;
OMIM:609423	Human Immunodeficiency Virus Type 1, Susceptibility To	0.0298	0.147	5	2.7	CCL3;CX3CR1;IFNG;IL10;TLR3;
OMIM:611162	Malaria, Susceptibility Tomalaria, Resistance To, Included	0.0519	0.147	5	2.3	CD36;G6PD;NOS2;TIRAP;TNF;
OMIM:601634	Neural Tube Defects, Folate-Sensitive	0.000316	0.135	4	7.5	MTHFD1;MTHFR;MTR;MTRR;
OMIM:211980	Lung Canceralveolar Cell Carcinoma, Included	0.156	0.171	4	1.9	EGFR;FASLG;PARK2;PIK3CA;
OMIM:143890	Hypercholesterolemia, Familial	0.00792	0.147	4	4.3	ABCA1;APOA2;EPHX2;GHR;
OMIM:125853	Diabetes Mellitus, Noninsulin-Dependent	0.555	0.559	4	1	HNF1B;IL6;MTNR1B;PPARG;
OMIM:103780	Alcohol Dependence	0.00379	0.147	4	5	ADH1B;ADH1C;GABRA2;HTR2A;
OMIM:267430	Renal Tubular Dysgenesis	0.000316	0.135	4	7.5	ACE;AGT;AGTR1;REN;
OMIM:167000	Ovarian Cancerovarian Cancer, Epithelial, Included	0.00379	0.147	4	5	AKT1;CTNNB1;PARK2;PIK3CA;
OMIM:607948	Mycobacterium Tuberculosis, Susceptibility Tomycobacterium Tuberculosis, Protection Against, Included	0.0481	0.147	4	2.7	IFNG;MC3R;SLC11A1;TIRAP;
OMIM:188890	Tobacco Addiction, Susceptibility To	0.00856	0.147	3	5.6	CHRNA4;GABBR2;SLC6A3;
OMIM:209880	Central Hypoventilation Syndrome, Congenital	0.0348	0.147	3	3.7	ASCL1;EDN3;RET;
OMIM:171300	Pheochromocytomapheochromocytoma, Susceptibility To	0.0793	0.147	3	2.8	RET;SDHB;SDHD;
OMIM:601367	Stroke, Ischemic	0.0193	0.147	3	4.5	ALOX5AP;F2;NOS3;
OMIM:149730	Lacrimoauriculodentodigital Syndrome	0.00238	0.147	3	7.5	FGF10;FGFR2;FGFR3;
OMIM:162900	Nevus, Epidermal	0.00856	0.147	3	5.6	FGFR3;HRAS;PIK3CA;
OMIM:606864	Paraganglioma And Gastric Stromal Sarcoma	0.00238	0.147	3	7.5	SDHB;SDHC;SDHD;
OMIM:105200	Amyloidosis, Familial Visceral	0.00238	0.147	3	7.5	APOA1;FGA;LYZ;
OMIM:605899	Glycine Encephalopathy	0.00238	0.147	3	7.5	AMT;GCSH;GLDC;
OMIM:136880	Fundus Albipunctatusretinitis Punctata Albescens, Included	0.00856	0.147	3	5.6	RDH5;RHO;RLBP1;
OMIM:114550	Hepatocellular Carcinoma	0.108	0.147	3	2.5	CTNNB1;PIK3CA;TP53;
OMIM:606764	Gastrointestinal Stromal Tumor	0.00856	0.147	3	5.6	KIT;SDHB;SDHC;
OMIM:603554	Omenn Syndrome	0.0488	0.147	2	5	RAG1;RAG2;
OMIM:112600	Brachydactyly, Type A2	0.0488	0.147	2	5	BMP2;GDF5;
OMIM:601626	Leukemia, Acute Myeloid	0.792	0.794	2	0.7	CEBPA;KIT;
OMIM:261100	Megaloblastic Anemia 1	0.0178	0.147	2	7.5	AMN;CUBN;
OMIM:143465	Attention Deficit-Hyperactivity Disorder	0.0178	0.147	2	7.5	DRD4;DRD5;
OMIM:612052	Smoking As A Quantitative Trait Locus 3	0.0178	0.147	2	7.5	CHRNA3;CHRNA5;
OMIM:604091	Hypoalphalipoproteinemia, Primary	0.0178	0.147	2	7.5	ABCA1;APOA1;
OMIM:105400	Amyotrophic Lateral Sclerosis 1	0.089	0.147	2	3.7	NEFH;SOD1;
OMIM:601680	Arthrogryposis, Distal, Type 2b	0.089	0.147	2	3.7	TNNI2;TNNT3;
OMIM:268220	Rhabdomyosarcoma 2	0.0488	0.147	2	5	PAX3;PAX7;
OMIM:211900	Tumoral Calcinosis, Hyperphosphatemic, Familial	0.0488	0.147	2	5	FGF23;KL;
OMIM:109800	Bladder Cancer	0.135	0.149	2	3	FGFR3;HRAS;
OMIM:220100	Cystinuria	0.0178	0.147	2	7.5	SLC3A1;SLC7A9;
OMIM:233650	Combined Cellular And Humoral Immune Defects With Granulomas	0.0178	0.147	2	7.5	RAG1;RAG2;
OMIM:188050	Thrombophilia Due To Thrombin Defect	0.089	0.147	2	3.7	F2;MTHFR;
OMIM:180300	Rheumatoid Arthritis	0.291	0.302	2	1.9	IL10;PADI4;
OMIM:101600	Pfeiffer Syndrome	0.0178	0.147	2	7.5	FGFR1;FGFR2;
OMIM:192600	Cardiomyopathy, Familial Hypertrophic, 1	0.0488	0.147	2	5	CAV3;MYLK2;
OMIM:191830	Renal Adysplasia	0.0488	0.147	2	5	PAX2;RET;
OMIM:122700	Coumarin Resistance	0.089	0.147	2	3.7	F9;VKORC1;
OMIM:607174	Meningioma, Familial, Susceptibility To	0.186	0.204	2	2.5	NF2;PDGFB;
OMIM:219700	Cystic Fibrosis	0.0488	0.147	2	5	CFTR;TGFB1;
OMIM:606054	Propionic Acidemia	0.0178	0.147	2	7.5	PCCA;PCCB;
OMIM:604302	Rheumatoid Arthritis, Systemic Juvenile	0.0178	0.147	2	7.5	IL6;MIF;
OMIM:607507	Psoriatic Arthritis, Susceptibility Topsoriatic Arthritis, Susceptibility To, 1	0.0178	0.147	2	7.5	LTA;NOD2;
OMIM:164230	Obsessive-Compulsive Disorder	0.0488	0.147	2	5	HTR2A;SLC6A4;
OMIM:157300	Migraine With Or Without Aura, Susceptibility To, 1	0.089	0.147	2	3.7	ESR1;TNF;
OMIM:123150	Jackson-Weiss Syndrome	0.0178	0.147	2	7.5	FGFR1;FGFR2;
OMIM:266600	Inflammatory Bowel Disease 1	0.0178	0.147	2	7.5	IL6;NOD2;
OMIM:608516	Major Depressive Disorder	0.0488	0.147	2	5	HTR2A;TPH2;
OMIM:613659	Gastric Cancergastric Cancer, Intestinal, Included	0.291	0.302	2	1.9	FGFR2;PIK3CA;
OMIM:607208	Dravet Syndrome	0.0178	0.147	2	7.5	SCN1A;SCN9A;
OMIM:166710	Osteoporosis	0.186	0.204	2	2.5	COL1A1;VDR;
OMIM:269160	Schizencephaly	0.0488	0.147	2	5	SHH;SIX3;
OMIM:222100	Diabetes Mellitus, Insulin-Dependent	0.135	0.149	2	3	FOXP3;ITPR3;
OMIM:172800	Piebald Trait	0.0178	0.147	2	7.5	KIT;SNAI2;
OMIM:601859	Autoimmune Lymphoproliferative Syndrome	0.0178	0.147	2	7.5	FAS;FASLG;
OMIM:137215	Gastric Cancer, Hereditary Diffuse	0.089	0.147	2	3.7	IL1B;IL1RN;
OMIM:104300	Alzheimer Disease	0.444	0.449	2	1.4	ACE;NOS3;
OMIM:237450	Hyperbilirubinemia, Rotor Type	0.0178	0.147	2	7.5	SLCO1B1;SLCO1B3;
OMIM:601457	Severe Combined Immunodeficiency, Autosomal Recessive, T Cell-Negative,B Cell-Negative, Nk Cell-Positive	0.0178	0.147	2	7.5	RAG1;RAG2;
OMIM:273300	Testicular Germ Cell Tumor	0.0488	0.147	2	5	FGFR3;KIT;
OMIM:130000	Ehlers-Danlos Syndrome, Type I	0.35	0.357	1	2.5	COL1A1;
OMIM:245570	Epilepsy, Focal, With Speech Disorder And With Or Without Mental Retardation	0.134	0.147	1	7.5	GRIN2A;
OMIM:180105	Retinitis Pigmentosa 10	0.134	0.147	1	7.5	IMPDH1;
OMIM:225300	Split-Hand/Foot Malformation 6	0.134	0.147	1	7.5	WNT10B;
OMIM:168300	Paramyotonia Congenita Of Von Eulenburg	0.134	0.147	1	7.5	SCN4A;
OMIM:613107	Neutropenia, Severe Congenital, 2, Autosomal Dominant	0.134	0.147	1	7.5	GFI1;
OMIM:264600	Pseudovaginal Perineoscrotal Hypospadias	0.134	0.147	1	7.5	SRD5A2;
OMIM:155240	Thyroid Carcinoma, Familial Medullary	0.249	0.26	1	3.7	RET;
OMIM:277440	Vitamin D-Dependent Rickets, Type 2a	0.134	0.147	1	7.5	VDR;
OMIM:601144	Brugada Syndrome 1	0.134	0.147	1	7.5	SCN5A;
OMIM:229700	Fructose-1,6-Bisphosphatase Deficiency	0.134	0.147	1	7.5	FBP1;
OMIM:309510	Partington X-Linked Mental Retardation Syndrome	0.134	0.147	1	7.5	ARX;
OMIM:614878	Autoinflammation, Antibody Deficiency, And Immune Dysregulation, Plcg2-Associated	0.134	0.147	1	7.5	PLCG2;
OMIM:262190	Pineal Hyperplasia, Insulin-Resistant Diabetes Mellitus, And Somaticabnormalities	0.134	0.147	1	7.5	INSR;
OMIM:108500	Episodic Ataxia, Type 2	0.134	0.147	1	7.5	CACNA1A;
OMIM:613546	Aromatase Deficiency	0.134	0.147	1	7.5	CYP19A1;
OMIM:607745	Seizures, Benign Familial Infantile, 3	0.134	0.147	1	7.5	SCN2A;
OMIM:128230	Dystonia, Dopa-Responsive	0.134	0.147	1	7.5	GCH1;
OMIM:266300	Skin/Hair/Eye Pigmentation, Variation In, 2	0.134	0.147	1	7.5	MC1R;
OMIM:613640	Neuropathy, Hereditary Sensory And Autonomic, Type Ic	0.134	0.147	1	7.5	SPTLC2;
OMIM:608643	Aromatic L-Amino Acid Decarboxylase Deficiency	0.134	0.147	1	7.5	DDC;
OMIM:276600	Tyrosinemia, Type Ii	0.134	0.147	1	7.5	TAT;
OMIM:607834	Anxietyharm Avoidance, Included	0.134	0.147	1	7.5	SLC6A4;
OMIM:273800	Glanzmann Thrombasthenia	0.249	0.26	1	3.7	ITGB3;
OMIM:300004	Corpus Callosum, Agenesis Of, With Abnormal Genitalia	0.134	0.147	1	7.5	ARX;
OMIM:251100	Methylmalonic Aciduria, Cbla Type	0.134	0.147	1	7.5	MMAA;
OMIM:154020	Hypomagnesemia 2, Renal	0.134	0.147	1	7.5	FXYD2;
OMIM:142945	Holoprosencephaly 3	0.134	0.147	1	7.5	SHH;
OMIM:601154	Cardiomyopathy, Dilated, 1e	0.134	0.147	1	7.5	SCN5A;
OMIM:168600	Parkinson Disease, Late-Onset	0.437	0.443	1	1.9	ADH1C;
OMIM:132600	Pilomatrixoma	0.249	0.26	1	3.7	CTNNB1;
OMIM:609135	Aplastic Anemiaaplastic Anemia, Susceptibility To, Included	0.249	0.26	1	3.7	IFNG;
OMIM:156240	Mesothelioma, Malignant	0.249	0.26	1	3.7	WT1;
OMIM:261600	Phenylketonuria	0.134	0.147	1	7.5	PAH;
OMIM:245050	Succinyl-Coa:3-Oxoacid Coa Transferase Deficiency	0.134	0.147	1	7.5	OXCT1;
OMIM:610353	Epilepsy, Nocturnal Frontal Lobe, 4	0.134	0.147	1	7.5	CHRNA2;
OMIM:259900	Hyperoxaluria, Primary, Type I	0.134	0.147	1	7.5	AGXT;
OMIM:615298	Symphalangism, Proximal, 1b	0.134	0.147	1	7.5	GDF5;
OMIM:605552	Abdominal Obesity-Metabolic Syndrome	0.249	0.26	1	3.7	MTTP;
OMIM:608323	Charcot-Marie-Tooth Disease, Dominant Intermediate C	0.134	0.147	1	7.5	YARS;
OMIM:252011	Mitochondrial Complex Ii Deficiency	0.249	0.26	1	3.7	SDHA;
OMIM:271980	Succinic Semialdehyde Dehydrogenase Deficiency	0.134	0.147	1	7.5	ALDH5A1;
OMIM:187600	Thanatophoric Dysplasia, Type I	0.134	0.147	1	7.5	FGFR3;
OMIM:253270	Holocarboxylase Synthetase Deficiency	0.134	0.147	1	7.5	HLCS;
OMIM:610460	Thiopurine S-Methyltransferase Deficiency	0.134	0.147	1	7.5	TPMT;
OMIM:602347	Cholestasis, Progressive Familial Intrahepatic, 3	0.134	0.147	1	7.5	ABCB4;
OMIM:166220	Osteogenesis Imperfecta, Type Iv	0.249	0.26	1	3.7	COL1A1;
OMIM:205400	Tangier Disease	0.134	0.147	1	7.5	ABCA1;
OMIM:246450	3-@Hydroxy-3-Methylglutaryl-Coa Lyase Deficiency	0.134	0.147	1	7.5	HMGCL;
OMIM:609579	Scaphocephaly, Maxillary Retrusion, And Mental Retardation	0.134	0.147	1	7.5	FGFR2;
OMIM:611488	Macular Degeneration, Age-Related, 10	0.134	0.147	1	7.5	TLR4;
OMIM:601472	Charcot-Marie-Tooth Disease, Axonal, Type 2d	0.134	0.147	1	7.5	GARS;
OMIM:114900	Carcinoid Tumors, Intestinal	0.134	0.147	1	7.5	SDHD;
OMIM:613810	Retinitis Pigmentosa 43	0.134	0.147	1	7.5	PDE6A;
OMIM:605130	Hairy Elbows, Short Stature, Facial Dysmorphism, And Developmentaldelay	0.134	0.147	1	7.5	KMT2A;
OMIM:613093	Cone Dystrophy 4	0.134	0.147	1	7.5	PDE6C;
OMIM:102200	Pituitary Adenoma, Growth Hormone-Secreting	0.35	0.357	1	2.5	GNAS;
OMIM:148820	Waardenburg Syndrome, Type 3	0.134	0.147	1	7.5	PAX3;
OMIM:138300	Glutathione Reductase	0.134	0.147	1	7.5	GSR;
OMIM:256370	Nephrotic Syndrome, Type 4	0.134	0.147	1	7.5	WT1;
OMIM:613099	Melanoma, Cutaneous Malignant, Susceptibility To, 5	0.134	0.147	1	7.5	MC1R;
OMIM:276700	Tyrosinemia, Type I	0.134	0.147	1	7.5	FAH;
OMIM:610938	Coronary Heart Disease, Susceptibility To, 7	0.134	0.147	1	7.5	CD36;
OMIM:300908	Anemia, Nonspherocytic Hemolytic, Due To G6pd Deficiency	0.134	0.147	1	7.5	G6PD;
OMIM:601815	Phosphoglycerate Dehydrogenase Deficiency	0.134	0.147	1	7.5	PHGDH;
OMIM:237900	Hyperbilirubinemia, Transient Familial Neonatal	0.134	0.147	1	7.5	UGT1A1;
OMIM:262500	Laron Syndrome	0.134	0.147	1	7.5	GHR;
OMIM:137800	Glioma Susceptibility 1	0.35	0.357	1	2.5	TP53;
OMIM:615465	Hartsfield Syndrome	0.134	0.147	1	7.5	FGFR1;
OMIM:600850	Schizophrenia 4	0.134	0.147	1	7.5	PRODH;
OMIM:219500	Cystathioninuria	0.134	0.147	1	7.5	CTH;
OMIM:610251	Alcohol Sensitivity, Acutehangover, Susceptibility To, Included	0.134	0.147	1	7.5	ALDH2;
OMIM:615109	Cowden Syndrome 6	0.134	0.147	1	7.5	AKT1;
OMIM:613027	Glycogen Storage Disease Ixc	0.134	0.147	1	7.5	PHKG2;
OMIM:277460	Vitamin E, Familial Isolated Deficiency Of	0.134	0.147	1	7.5	TTPA;
OMIM:274800	Thyroid Dyshormonogenesis 4	0.134	0.147	1	7.5	IYD;
OMIM:601042	Dystonia 9	0.134	0.147	1	7.5	SLC2A1;
OMIM:610504	Preterm Premature Rupture Of The Membranes	0.134	0.147	1	7.5	SERPINH1;
OMIM:613752	Hypermethioninemia With S-Adenosylhomocysteine Hydrolase Deficiency	0.134	0.147	1	7.5	AHCY;
OMIM:144700	Renal Cell Carcinoma, Nonpapillary	0.634	0.637	1	1.1	HNF1B;
OMIM:602481	Migraine, Familial Hemiplegic, 2	0.134	0.147	1	7.5	ATP1A2;
OMIM:236250	Homocystinuria Due To Deficiency Of N(5,10)-Methylenetetrahydrofolatereductase Activity	0.134	0.147	1	7.5	MTHFR;
OMIM:613688	Long Qt Syndrome 2	0.249	0.26	1	3.7	KCNH2;
OMIM:300816	Combined Oxidative Phosphorylation Deficiency 6	0.134	0.147	1	7.5	AIFM1;
OMIM:188550	Thyroid Carcinoma, Papillary	0.634	0.637	1	1.1	TRIM24;
OMIM:313200	Spinal And Bulbar Muscular Atrophy, X-Linked 1	0.134	0.147	1	7.5	AR;
OMIM:606963	Pulmonary Disease, Chronic Obstructive	0.437	0.443	1	1.9	HMOX1;
OMIM:613643	Parkinson Disease 5, Autosomal Dominant	0.134	0.147	1	7.5	UCHL1;
OMIM:615214	Agammaglobulinemia 7, Autosomal Recessive	0.134	0.147	1	7.5	PIK3R1;
OMIM:102574	Actinin, Alpha-3	0.134	0.147	1	7.5	ACTN3;
OMIM:603829	Ventricular Fibrillation During Myocardial Infarction, Susceptibilityto	0.134	0.147	1	7.5	SCN5A;
OMIM:611718	Hypomagnesemia 4, Renal	0.134	0.147	1	7.5	EGF;
OMIM:162300	Multiple Endocrine Neoplasia, Type Iib	0.134	0.147	1	7.5	RET;
OMIM:261630	Hyperphenylalaninemia, Bh4-Deficient, C	0.134	0.147	1	7.5	QDPR;
OMIM:614022	Atrial Fibrillation, Familial, 10	0.134	0.147	1	7.5	SCN5A;
OMIM:208550	Asthma, Nasal Polyps, And Aspirin Intolerance	0.249	0.26	1	3.7	PTGER2;
OMIM:114000	Caffey Disease	0.134	0.147	1	7.5	COL1A1;
OMIM:600513	Epilepsy, Nocturnal Frontal Lobe, 1	0.134	0.147	1	7.5	CHRNA4;
OMIM:611895	Amyotrophic Lateral Sclerosis 9	0.134	0.147	1	7.5	ANG;
OMIM:615396	Left Ventricular Noncompaction 10	0.134	0.147	1	7.5	MYBPC3;
OMIM:124060	Cytochrome P450, Subfamily I, Polypeptide 2	0.134	0.147	1	7.5	CYP1A2;
OMIM:161400	Narcolepsy 1	0.134	0.147	1	7.5	HCRT;
OMIM:300699	Mental Retardation, X-Linked, Syndromic, Wu Type	0.134	0.147	1	7.5	GRIA3;
OMIM:166210	Osteogenesis Imperfecta, Type Ii	0.249	0.26	1	3.7	COL1A1;
OMIM:608978	Meacham Syndrome	0.134	0.147	1	7.5	WT1;
OMIM:150699	Leiomyoma, Uterine	0.134	0.147	1	7.5	HMGA2;
OMIM:174700	Polydactyly, Preaxial Iv	0.134	0.147	1	7.5	GLI3;
OMIM:108770	Atrial Standstill	0.134	0.147	1	7.5	GJA5;
OMIM:190440	Trigonocephaly 1	0.134	0.147	1	7.5	FGFR1;
OMIM:103470	Albinism, Ocular, With Sensorineural Deafness	0.249	0.26	1	3.7	TYR;
OMIM:215700	Citrullinemia, Classic	0.134	0.147	1	7.5	ASS1;
OMIM:605373	Paragangliomas 3	0.134	0.147	1	7.5	SDHC;
OMIM:193235	Vitreoretinopathy, Neovascular Inflammatory	0.134	0.147	1	7.5	CAPN5;
OMIM:174200	Polydactyly, Postaxial, Type A1	0.134	0.147	1	7.5	GLI3;
OMIM:251000	Methylmalonic Aciduria Due To Methylmalonyl-Coa Mutase Deficiency	0.134	0.147	1	7.5	MUT;
OMIM:147950	Hypogonadotropic Hypogonadism 2 With Or Without Anosmia	0.134	0.147	1	7.5	FGFR1;
OMIM:245400	Mitochondrial Dna Depletion Syndrome 9 (Encephalomyopathic Type Withmethylmalonic Aciduria)	0.134	0.147	1	7.5	SUCLG1;
OMIM:614947	Combined Oxidative Phosphorylation Deficiency 15	0.134	0.147	1	7.5	MTFMT;
OMIM:612628	Microvascular Complications Of Diabetes, Susceptibility To, 4	0.134	0.147	1	7.5	IL1RN;
OMIM:607417	Mental Retardation, Autosomal Recessive 2	0.134	0.147	1	7.5	CRBN;
OMIM:600116	Parkinson Disease 2, Autosomal Recessive Juvenile	0.134	0.147	1	7.5	PARK2;
OMIM:614707	Brown-Vialetto-Van Laere Syndrome 2	0.134	0.147	1	7.5	SLC52A2;
OMIM:112250	Diaphyseal Medullary Stenosis With Malignant Fibrous Histiocytoma	0.134	0.147	1	7.5	MTAP;
OMIM:612244	Inflammatory Bowel Disease 13	0.134	0.147	1	7.5	ABCB1;
OMIM:600919	Cardiac Arrhythmia, Ankyrin-B-Related	0.134	0.147	1	7.5	ANK2;
OMIM:612201	Atrial Fibrillation, Familial, 6	0.134	0.147	1	7.5	NPPA;
OMIM:129400	Rapp-Hodgkin Syndrome	0.134	0.147	1	7.5	TP63;
OMIM:612634	Microvascular Complications Of Diabetes, Susceptibility To, 6	0.134	0.147	1	7.5	SOD2;
OMIM:610762	High Density Lipoprotein Cholesterol Level Quantitative Trait Locus6	0.134	0.147	1	7.5	SCARB1;
OMIM:615501	Molybdenum Cofactor Deficiency, Complementation Group C	0.134	0.147	1	7.5	GPHN;
OMIM:612852	Osteomyelitis, Sterile Multifocal, With Periostitis And Pustulosis	0.134	0.147	1	7.5	IL1RN;
OMIM:614607	Mental Retardation, Autosomal Dominant 14	0.134	0.147	1	7.5	ARID1A;
OMIM:606664	Glycine N-Methyltransferase Deficiency	0.134	0.147	1	7.5	GNMT;
OMIM:261680	Phosphoenolpyruvate Carboxykinase Deficiency, Cytosolic	0.134	0.147	1	7.5	PCK1;
OMIM:612301	Osteopetrosis, Autosomal Recessive 7	0.134	0.147	1	7.5	TNFRSF11A;
OMIM:609924	Aminoacylase 1 Deficiency	0.134	0.147	1	7.5	ACY1;
OMIM:236200	Homocystinuria Due To Cystathionine Beta-Synthase Deficiency	0.134	0.147	1	7.5	CBS;
OMIM:615483	Basal Ganglia Calcification, Idiopathic, 5	0.134	0.147	1	7.5	PDGFB;
OMIM:123790	Beare-Stevenson Cutis Gyrata Syndrome	0.134	0.147	1	7.5	FGFR2;
OMIM:613341	Leber Congenital Amaurosis 14	0.134	0.147	1	7.5	LRAT;
OMIM:614896	Sinoatrial Node Dysfunction And Deafness	0.134	0.147	1	7.5	CACNA1D;
OMIM:613092	Hyperuricemic Nephropathy, Familial Juvenile, 2	0.134	0.147	1	7.5	REN;
OMIM:115195	Cardiomyopathy, Familial Hypertrophic, 2	0.134	0.147	1	7.5	TNNT2;
OMIM:615552	Episodic Pain Syndrome, Familial, 3	0.134	0.147	1	7.5	SCN11A;
OMIM:251120	Methylmalonyl-Coa Epimerase Deficiency	0.134	0.147	1	7.5	MCEE;
OMIM:610978	Choreoathetosis, Hypothyroidism, And Neonatal Respiratory Distress	0.134	0.147	1	7.5	NKX2-1;
OMIM:125852	Diabetes Mellitus, Insulin-Dependent, 2	0.134	0.147	1	7.5	INS;
OMIM:162091	Schwannomatosis 1	0.249	0.26	1	3.7	NF2;
OMIM:614190	Pigmented Nodular Adrenocortical Disease, Primary, 3	0.134	0.147	1	7.5	PDE8B;
OMIM:615108	Cowden Syndrome 5	0.134	0.147	1	7.5	PIK3CA;
OMIM:237310	N-Acetylglutamate Synthase Deficiency	0.134	0.147	1	7.5	NAGS;
OMIM:607483	Thiamine Metabolism Dysfunction Syndrome 2 (Biotin- Or Thiamine-Responsivetype)	0.134	0.147	1	7.5	SLC19A3;
OMIM:601200	Pleuropulmonary Blastoma	0.134	0.147	1	7.5	DICER1;
OMIM:607330	Lathosterolosis	0.134	0.147	1	7.5	SC5D;
OMIM:211400	Bronchiectasis With Or Without Elevated Sweat Chloride 1	0.249	0.26	1	3.7	CFTR;
OMIM:112100	Yt Blood Group Antigen	0.134	0.147	1	7.5	ACHE;
OMIM:148000	Kaposi Sarcoma, Susceptibility To	0.134	0.147	1	7.5	IL6;
OMIM:260600	Leukodystrophy, Hypomyelinating, 3	0.134	0.147	1	7.5	AIMP1;
OMIM:233690	Granulomatous Disease, Chronic, Autosomal Recessive, Cytochrome B-Negative	0.134	0.147	1	7.5	CYBA;
OMIM:104250	Alpha-2c-Adrenergic Receptor	0.134	0.147	1	7.5	ADRA2C;
OMIM:610015	Glutamine Deficiency, Congenital	0.134	0.147	1	7.5	GLUL;
OMIM:613265	Waardenburg Syndrome, Type 4b	0.134	0.147	1	7.5	EDN3;
OMIM:147250	Solitary Median Maxillary Central Incisor	0.134	0.147	1	7.5	SHH;
OMIM:604367	Lipodystrophy, Familial Partial, Type 3	0.249	0.26	1	3.7	PPARG;
OMIM:605814	Citrullinemia, Type Ii, Neonatal-Onset	0.134	0.147	1	7.5	SLC25A13;
OMIM:607339	Coronary Heart Disease, Susceptibility To, 1	0.249	0.26	1	3.7	CX3CR1;
OMIM:613098	Increased Analgesia From Kappa-Opioid Receptor Agonist, Female-Specific	0.134	0.147	1	7.5	MC1R;
OMIM:309583	Mental Retardation, X-Linked, Syndromic, Snyder-Robinson Type	0.134	0.147	1	7.5	SMS;
OMIM:613095	Polycystic Kidney Disease 2	0.134	0.147	1	7.5	PKD2;
OMIM:188580	Thyrotoxic Periodic Paralysis, Susceptibility To, 1	0.134	0.147	1	7.5	CACNA1S;
OMIM:609621	Short Qt Syndrome 2	0.134	0.147	1	7.5	KCNQ1;
OMIM:601816	Bilirubin, Serum Level Of, Quantitative Trait Locus 1	0.134	0.147	1	7.5	UGT1A1;
OMIM:613856	Achromatopsia 4	0.134	0.147	1	7.5	GNAT2;
OMIM:607554	Atrial Fibrillation, Familial, 3	0.134	0.147	1	7.5	KCNQ1;
OMIM:606798	Blepharospasm, Benign Essential	0.134	0.147	1	7.5	DRD5;
OMIM:122880	Craniofacial-Deafness-Hand Syndrome	0.134	0.147	1	7.5	PAX3;
OMIM:252150	Molybdenum Cofactor Deficiency, Complementation Group A	0.134	0.147	1	7.5	MOCS1;
OMIM:613722	Epileptic Encephalopathy, Early Infantile, 12	0.134	0.147	1	7.5	PLCB1;
OMIM:222748	Dihydropyrimidinase Deficiency	0.134	0.147	1	7.5	DPYS;
OMIM:614023	Phosphoserine Phosphatase Deficiency	0.134	0.147	1	7.5	PSPH;
OMIM:610017	Multiple Synostoses Syndrome 2	0.134	0.147	1	7.5	GDF5;
OMIM:610445	Night Blindness, Congenital Stationary, Autosomal Dominant 1	0.134	0.147	1	7.5	RHO;
OMIM:166200	Osteogenesis Imperfecta, Type I	0.134	0.147	1	7.5	COL1A1;
OMIM:142623	Hirschsprung Disease, Susceptibility To, 1	0.134	0.147	1	7.5	RET;
OMIM:614723	Adenine Phosphoribosyltransferase Deficiency	0.134	0.147	1	7.5	APRT;
OMIM:138040	Glucocorticoid Receptor	0.134	0.147	1	7.5	NR3C1;
OMIM:610618	Angioedema, Hereditary, Type Iii	0.134	0.147	1	7.5	F12;
OMIM:274500	Thyroid Dyshormonogenesis 2a	0.134	0.147	1	7.5	TPO;
OMIM:150800	Hereditary Leiomyomatosis And Renal Cell Cancer	0.134	0.147	1	7.5	FH;
OMIM:605543	Parkinson Disease 4, Autosomal Dominant	0.134	0.147	1	7.5	SNCA;
OMIM:229100	Formiminotransferase Deficiency	0.134	0.147	1	7.5	FTCD;
OMIM:614847	Epilepsy, Idiopathic Generalized, Susceptibility To, 12	0.134	0.147	1	7.5	SLC2A1;
OMIM:275630	Chanarin-Dorfman Syndrome	0.134	0.147	1	7.5	ABHD5;
OMIM:614946	Combined Oxidative Phosphorylation Deficiency 14	0.134	0.147	1	7.5	FARS2;
OMIM:304800	Diabetes Insipidus, Nephrogenic, X-Linked	0.134	0.147	1	7.5	AVPR2;
OMIM:609536	Complement Component 5 Deficiency	0.134	0.147	1	7.5	C5;
OMIM:208900	Ataxia-Telangiectasia	0.134	0.147	1	7.5	ATM;
OMIM:613254	Tuberous Sclerosis 2	0.249	0.26	1	3.7	IFNG;
OMIM:182940	Neural Tube Defects	0.512	0.516	1	1.5	VANGL2;
OMIM:300352	Cerebral Creatine Deficiency Syndrome 1	0.134	0.147	1	7.5	SLC6A8;
OMIM:206100	Anemia, Hypochromic Microcytic, With Iron Overload 1	0.134	0.147	1	7.5	SLC11A2;
OMIM:612247	Crouzon Syndrome With Acanthosis Nigricans	0.134	0.147	1	7.5	FGFR3;
OMIM:615281	Hypomyelination With Brainstem And Spinal Cord Involvement And Legspasticity	0.134	0.147	1	7.5	DARS;
OMIM:194070	Wilms Tumor 1	0.35	0.357	1	2.5	WT1;
OMIM:258870	Gyrate Atrophy Of Choroid And Retina	0.134	0.147	1	7.5	OAT;
OMIM:312300	Androgen Insensitivity, Partial	0.134	0.147	1	7.5	AR;
OMIM:184095	Spondyloepiphyseal Dysplasia, Maroteaux Type	0.134	0.147	1	7.5	TRPV4;
OMIM:254210	Myasthenic Syndrome, Congenital, Associated With Episodic Apnea	0.134	0.147	1	7.5	CHAT;
OMIM:607346	Spinocerebellar Ataxia 19	0.134	0.147	1	7.5	KCND3;
OMIM:611277	Generalized Epilepsy With Febrile Seizures Plus, Type 3	0.134	0.147	1	7.5	GABRG2;
OMIM:608389	Branchiootic Syndrome 3	0.134	0.147	1	7.5	SIX1;
OMIM:601678	Bartter Syndrome, Antenatal, Type 1	0.134	0.147	1	7.5	SLC12A1;
OMIM:114290	Campomelic Dysplasia	0.134	0.147	1	7.5	SOX9;
OMIM:308350	Epileptic Encephalopathy, Early Infantile, 1	0.134	0.147	1	7.5	ARX;
OMIM:615598	Palmoplantar Keratoderma, Nagashima Type	0.134	0.147	1	7.5	SERPINB7;
OMIM:158330	Mullerian Aplasia And Hyperandrogenism	0.134	0.147	1	7.5	WNT4;
OMIM:230450	Gamma-Glutamylcysteine Synthetase Deficiency, Hemolytic Anemia Dueto	0.134	0.147	1	7.5	GCLC;
OMIM:611283	Isobutyryl-Coa Dehydrogenase Deficiency	0.134	0.147	1	7.5	ACAD8;
OMIM:168400	Parastremmatic Dwarfism	0.134	0.147	1	7.5	TRPV4;
OMIM:115196	Cardiomyopathy, Familial Hypertrophic, 3	0.134	0.147	1	7.5	TPM1;
OMIM:607748	Hypercholanemia, Familial	0.35	0.357	1	2.5	BAAT;
OMIM:613123	Brugada Syndrome 8	0.134	0.147	1	7.5	HCN4;
OMIM:606812	Fumarase Deficiency	0.134	0.147	1	7.5	FH;
OMIM:133020	Erythermalgia, Primary	0.134	0.147	1	7.5	SCN9A;
OMIM:151050	Lenz-Majewski Hyperostotic Dwarfism	0.134	0.147	1	7.5	PTDSS1;
OMIM:606799	Stroke, Susceptibility To, 1	0.134	0.147	1	7.5	PDE4D;
OMIM:609015	Trifunctional Protein Deficiency	0.249	0.26	1	3.7	HADHA;
OMIM:615524	Microphthalmia, Syndromic 12	0.134	0.147	1	7.5	RARB;
OMIM:222700	Lysinuric Protein Intolerance	0.134	0.147	1	7.5	SLC7A7;
OMIM:613003	Attention Deficit-Hyperactivity Disorder, Susceptibility To, 7	0.134	0.147	1	7.5	TPH2;
OMIM:138500	Hyperglycinuria	0.35	0.357	1	2.5	SLC36A2;
OMIM:606788	Anorexia Nervosa, Susceptibility To, 1	0.249	0.26	1	3.7	HTR2A;
OMIM:605407	Segawa Syndrome, Autosomal Recessive	0.134	0.147	1	7.5	TH;
OMIM:264080	Progesterone Resistance	0.134	0.147	1	7.5	PGR;
OMIM:110450	Blood Group--Colton	0.134	0.147	1	7.5	AQP1;
OMIM:615513	Activated Pi3k-Delta Syndrome	0.134	0.147	1	7.5	PIK3CD;
OMIM:104290	Alternating Hemiplegia Of Childhood 1	0.134	0.147	1	7.5	ATP1A2;
OMIM:612736	Cerebral Creatine Deficiency Syndrome 2	0.134	0.147	1	7.5	GAMT;
OMIM:158580	Neuronopathy, Distal Hereditary Motor, Type Viia	0.134	0.147	1	7.5	SLC5A7;
OMIM:264700	Vitamin D Hydroxylation-Deficient Rickets, Type 1a	0.134	0.147	1	7.5	CYP27B1;
OMIM:614613	Acrodysostosis 2 With Or Without Hormone Resistance	0.134	0.147	1	7.5	PDE4D;
OMIM:611105	Leukoencephalopathy With Brainstem And Spinal Cord Involvement Andlactate Elevation	0.134	0.147	1	7.5	DARS2;
OMIM:311250	Ornithine Transcarbamylase Deficiency, Hyperammonemia Due To	0.134	0.147	1	7.5	OTC;
OMIM:176860	Thrombophilia Due To Protein C Deficiency, Autosomal Dominant	0.134	0.147	1	7.5	PROC;
OMIM:245150	Keutel Syndrome	0.134	0.147	1	7.5	MGP;
OMIM:301200	Amelogenesis Imperfecta, Type Ie	0.134	0.147	1	7.5	AMELX;
OMIM:613060	Epilepsy, Idiopathic Generalized, Susceptibility To, 10	0.134	0.147	1	7.5	GABRD;
OMIM:163500	Night Blindness, Congenital Stationary, Autosomal Dominant 2	0.134	0.147	1	7.5	PDE6B;
OMIM:218800	Crigler-Najjar Syndrome, Type I	0.134	0.147	1	7.5	UGT1A1;
OMIM:609532	Hepatitis C Virus, Susceptibility To	0.437	0.443	1	1.9	IFNG;
OMIM:607907	Dermatofibrosarcoma Protuberans	0.134	0.147	1	7.5	PDGFB;
OMIM:255320	Minicore Myopathy With External Ophthalmoplegia	0.134	0.147	1	7.5	RYR1;
OMIM:254300	Myasthenia, Limb-Girdle, Familial	0.249	0.26	1	3.7	AGRN;
OMIM:610474	Camptodactyly, Tall Stature, And Hearing Loss Syndrome	0.134	0.147	1	7.5	FGFR3;
OMIM:268700	Saccharopinuria	0.134	0.147	1	7.5	AASS;
OMIM:272120	Sudden Infant Death Syndrome	0.134	0.147	1	7.5	SCN5A;
OMIM:300623	Fragile X Tremor/Ataxia Syndrome	0.134	0.147	1	7.5	FMR1;
OMIM:601214	Naxos Disease	0.134	0.147	1	7.5	JUP;
OMIM:143880	Hypercalcemia, Infantile	0.134	0.147	1	7.5	CYP24A1;
OMIM:607476	Newfoundland Rod-Cone Dystrophy	0.134	0.147	1	7.5	RLBP1;
OMIM:611818	Long Qt Syndrome 9	0.134	0.147	1	7.5	CAV3;
OMIM:157170	Holoprosencephaly 2	0.134	0.147	1	7.5	SIX3;
OMIM:168601	Parkinson Disease 1, Autosomal Dominant	0.134	0.147	1	7.5	SNCA;
OMIM:117360	Spinocerebellar Ataxia 29	0.134	0.147	1	7.5	ITPR1;
OMIM:125700	Diabetes Insipidus, Neurohypophyseal	0.134	0.147	1	7.5	AVP;
OMIM:613690	Cardiomyopathy, Familial Hypertrophic, 7	0.134	0.147	1	7.5	TNNI3;
OMIM:612394	Bone Fragility With Contractures, Arterial Rupture, And Deafness	0.134	0.147	1	7.5	PLOD3;
OMIM:611879	Cardiomyopathy, Dilated, 1z	0.134	0.147	1	7.5	TNNC1;
OMIM:613705	Orofacial Cleft 10	0.134	0.147	1	7.5	SUMO1;
OMIM:606658	Spinocerebellar Ataxia 15	0.134	0.147	1	7.5	ITPR1;
OMIM:601887	Malignant Hyperthermia, Susceptibility To, 5	0.134	0.147	1	7.5	CACNA1S;
OMIM:603075	Macular Degeneration, Age-Related, 1	0.512	0.516	1	1.5	APOE;
OMIM:614419	Aspartate Aminotransferase, Serum Level Of, Quantitative Trait Locus1	0.134	0.147	1	7.5	GOT1;
OMIM:604805	Spastic Paraplegia 12, Autosomal Dominant	0.134	0.147	1	7.5	RTN2;
OMIM:213700	Cerebrotendinous Xanthomatosis	0.134	0.147	1	7.5	CYP27A1;
OMIM:615217	Ataxia-Oculomotor Apraxia 3	0.134	0.147	1	7.5	PIK3R5;
OMIM:613870	Hirschsprung Disease, Cardiac Defects, And Autonomic Dysfunction	0.134	0.147	1	7.5	ECE1;
OMIM:605361	Spinocerebellar Ataxia 14	0.134	0.147	1	7.5	PRKCG;
OMIM:600852	Retinitis Pigmentosa 17	0.134	0.147	1	7.5	CA4;
OMIM:304790	Immunodysregulation, Polyendocrinopathy, And Enteropathy, X-Linked	0.134	0.147	1	7.5	FOXP3;
OMIM:604233	Generalized Epilepsy With Febrile Seizures Plus, Type 1	0.134	0.147	1	7.5	SCN1B;
OMIM:613641	Charcot-Marie-Tooth Disease, Recessive Intermediate B	0.134	0.147	1	7.5	KARS;
OMIM:214450	Griscelli Syndrome, Type 1	0.134	0.147	1	7.5	MYO5A;
OMIM:113900	Progressive Familial Heart Block, Type Ia	0.134	0.147	1	7.5	SCN5A;
OMIM:615551	Episodic Pain Syndrome, Familial, 2	0.134	0.147	1	7.5	SCN10A;
OMIM:130060	Ehlers-Danlos Syndrome, Type Vii, Autosomal Dominant	0.249	0.26	1	3.7	COL1A1;
OMIM:159900	Myoclonic Dystonia	0.249	0.26	1	3.7	DRD2;
OMIM:145600	Malignant Hyperthermia, Susceptibility To, 1	0.134	0.147	1	7.5	RYR1;
OMIM:607154	Allergic Rhinitis	0.134	0.147	1	7.5	IL13;
OMIM:203740	Alpha-Ketoglutarate Dehydrogenase Deficiency	0.134	0.147	1	7.5	OGDH;
OMIM:118700	Chorea, Benign Hereditary	0.134	0.147	1	7.5	NKX2-1;
OMIM:603471	Citrullinemia, Type Ii, Adult-Onset	0.134	0.147	1	7.5	SLC25A13;
OMIM:609464	Sarcoidosis, Early-Onset	0.134	0.147	1	7.5	NOD2;
OMIM:246900	Dihydrolipoamide Dehydrogenase Deficiency	0.134	0.147	1	7.5	DLD;
OMIM:134700	Favism, Susceptibility To	0.134	0.147	1	7.5	G6PD;
OMIM:606176	Diabetes Mellitus, Permanent Neonatal	0.437	0.443	1	1.9	INS;
OMIM:608567	Sick Sinus Syndrome 1, Autosomal Recessive	0.134	0.147	1	7.5	SCN5A;
OMIM:613954	Amyotrophic Lateral Sclerosis 14, With Or Without Frontotemporal Dementia	0.134	0.147	1	7.5	VCP;
OMIM:109730	Aortic Valve Disease 1	0.134	0.147	1	7.5	NOTCH1;
OMIM:612229	Colorectal Cancer, Susceptibility To, 3	0.134	0.147	1	7.5	SMAD7;
OMIM:201710	Lipoid Congenital Adrenal Hyperplasia	0.134	0.147	1	7.5	STAR;
OMIM:602501	Megalencephaly-Capillary Malformation-Polymicrogyria Syndrome	0.134	0.147	1	7.5	PIK3CA;
OMIM:605375	Epilepsy, Nocturnal Frontal Lobe, 3	0.134	0.147	1	7.5	CHRNB2;
OMIM:220400	Jervell And Lange-Nielsen Syndrome 1	0.134	0.147	1	7.5	KCNQ1;
OMIM:614740	Basal Cell Carcinoma, Susceptibility To, 7	0.134	0.147	1	7.5	TP53;
OMIM:311360	Premature Ovarian Failure 1	0.134	0.147	1	7.5	FMR1;
OMIM:276880	Urocanase Deficiency	0.134	0.147	1	7.5	UROC1;
OMIM:607684	Charcot-Marie-Tooth Disease, Axonal, Type 2e	0.134	0.147	1	7.5	NEFL;
OMIM:604292	Ectrodactyly, Ectodermal Dysplasia, And Cleft Lip/Palate Syndrome3	0.134	0.147	1	7.5	TP63;
OMIM:174810	Familial Expansile Osteolysis	0.134	0.147	1	7.5	TNFRSF11A;
OMIM:600996	Arrhythmogenic Right Ventricular Dysplasia, Familial, 2	0.134	0.147	1	7.5	RYR2;
OMIM:168000	Paragangliomas 1	0.134	0.147	1	7.5	SDHD;
OMIM:201250	Acromesomelic Dysplasia, Hunter-Thompson Type	0.134	0.147	1	7.5	GDF5;
OMIM:300200	Adrenal Hypoplasia, Congenital	0.134	0.147	1	7.5	NR0B1;
OMIM:228900	Fibular Hypoplasia And Complex Brachydactyly	0.134	0.147	1	7.5	GDF5;
OMIM:614887	Peroxisome Biogenesis Disorder 13a (Zellweger)	0.134	0.147	1	7.5	PEX14;
OMIM:610475	Pigmented Nodular Adrenocortical Disease, Primary, 2	0.134	0.147	1	7.5	PDE11A;
OMIM:612712	Leber Congenital Amaurosis 13	0.134	0.147	1	7.5	RDH12;
OMIM:264300	17-@Beta Hydroxysteroid Dehydrogenase Iii Deficiency	0.134	0.147	1	7.5	HSD17B3;
OMIM:266200	Pyruvate Kinase Deficiency Of Red Cells	0.134	0.147	1	7.5	PKLR;
OMIM:131300	Camurati-Engelmann Disease	0.134	0.147	1	7.5	TGFB1;
OMIM:614256	Mental Retardation, Autosomal Dominant 10	0.134	0.147	1	7.5	CACNG2;
OMIM:613485	Long Qt Syndrome 13	0.134	0.147	1	7.5	KCNJ5;
OMIM:614674	Periodic Fever, Menstrual Cycle-Dependent	0.134	0.147	1	7.5	HTR1A;
OMIM:606593	Lig4 Syndrome	0.134	0.147	1	7.5	LIG4;
OMIM:600110	Stargardt Disease 3	0.134	0.147	1	7.5	ELOVL4;
OMIM:300215	Lissencephaly, X-Linked, 2	0.134	0.147	1	7.5	ARX;
OMIM:219900	Cystinosis, Late-Onset Juvenile Or Adolescent Nephropathic Type	0.134	0.147	1	7.5	CTNS;
OMIM:615574	Asparagine Synthetase Deficiency	0.134	0.147	1	7.5	ASNS;
OMIM:229050	Folate Malabsorption, Hereditary	0.134	0.147	1	7.5	SLC46A1;
OMIM:229300	Friedreich Ataxia 1	0.134	0.147	1	7.5	FXN;
OMIM:146510	Pallister-Hall Syndrome	0.134	0.147	1	7.5	GLI3;
OMIM:246200	Donohue Syndrome	0.134	0.147	1	7.5	INSR;
OMIM:300306	Body Mass Index Quantitative Trait Locus 11	0.134	0.147	1	7.5	SLC6A14;
OMIM:220600	Split-Hand/Foot Malformation 1 With Sensorineural Hearing Loss, Autosomalrecessive	0.134	0.147	1	7.5	DLX5;
OMIM:606777	Glut1 Deficiency Syndrome 1	0.134	0.147	1	7.5	SLC2A1;
OMIM:612359	Cowden Syndrome 2	0.134	0.147	1	7.5	SDHB;
OMIM:146255	Hypoparathyroidism, Sensorineural Deafness, And Renal Disease	0.134	0.147	1	7.5	GATA3;
OMIM:201470	Acyl-Coa Dehydrogenase, Short-Chain, Deficiency Of	0.134	0.147	1	7.5	ACADS;
OMIM:610006	2-@Methylbutyryl-Coa Dehydrogenase Deficiency	0.134	0.147	1	7.5	ACADSB;
OMIM:606952	Albinism, Oculocutaneous, Type Ib	0.134	0.147	1	7.5	TYR;
OMIM:614292	Myopia, High, With Cataract And Vitreoretinal Degeneration	0.134	0.147	1	7.5	P3H2;
OMIM:614962	Leptin Deficiency	0.134	0.147	1	7.5	LEP;
OMIM:214110	Peroxisome Biogenesis Disorder 2a (Zellweger)	0.134	0.147	1	7.5	PEX5;
OMIM:238970	Hyperornithinemia-Hyperammonemia-Homocitrullinuria Syndrome	0.134	0.147	1	7.5	SLC25A15;
OMIM:115197	Cardiomyopathy, Familial Hypertrophic, 4	0.134	0.147	1	7.5	MYBPC3;
OMIM:117000	Central Core Disease Of Muscle	0.134	0.147	1	7.5	RYR1;
OMIM:180700	Robinow Syndrome, Autosomal Dominant	0.134	0.147	1	7.5	WNT5A;
OMIM:242600	Iminoglycinuria	0.35	0.357	1	2.5	SLC36A2;
OMIM:151623	Li-Fraumeni Syndrome 1	0.134	0.147	1	7.5	TP53;
OMIM:190300	Tremor, Hereditary Essential, 1	0.134	0.147	1	7.5	DRD3;
OMIM:605850	Dimethylglycine Dehydrogenase Deficiency	0.134	0.147	1	7.5	DMGDH;
OMIM:613068	Neurodegeneration Due To Cerebral Folate Transport Deficiency	0.134	0.147	1	7.5	FOLR1;
OMIM:600803	Gallbladder Disease 1	0.134	0.147	1	7.5	ABCB4;
OMIM:608224	Deafness, Autosomal Dominant 41	0.134	0.147	1	7.5	P2RX2;
OMIM:200700	Chondrodysplasia, Grebe Type	0.134	0.147	1	7.5	GDF5;
OMIM:614024	Protein Z Deficiency	0.134	0.147	1	7.5	PROZ;
OMIM:202110	Adrenal Hyperplasia, Congenital, Due To 17-Alpha-Hydroxylase Deficiency	0.134	0.147	1	7.5	CYP17A1;
OMIM:256000	Leigh Syndrome	0.9	0.9	1	0.5	SDHA;
OMIM:607475	Bothnia Retinal Dystrophy	0.134	0.147	1	7.5	RLBP1;
OMIM:218000	Agenesis Of The Corpus Callosum With Peripheral Neuropathy	0.134	0.147	1	7.5	SLC12A6;
OMIM:249500	Mental Retardation, Autosomal Recessive 1	0.134	0.147	1	7.5	PRSS12;
OMIM:615040	Episodic Pain Syndrome, Familial, 1	0.134	0.147	1	7.5	TRPA1;
OMIM:612400	Osteoarthritis Susceptibility 5	0.134	0.147	1	7.5	GDF5;
OMIM:615113	Microphthalmia, Isolated 8	0.134	0.147	1	7.5	ALDH1A3;
OMIM:615072	Brachydactyly, Type A1, C	0.134	0.147	1	7.5	GDF5;
OMIM:613076	Myopathy, Mitochondrial Progressive, With Congenital Cataract, Hearingloss, And Developmental Delay	0.134	0.147	1	7.5	GFER;
OMIM:192500	Long Qt Syndrome 1	0.134	0.147	1	7.5	KCNQ1;
OMIM:103580	Pseudohypoparathyroidism, Type Ia	0.134	0.147	1	7.5	GNAS;
OMIM:613779	Complement Component 3 Deficiency, Autosomal Recessive	0.134	0.147	1	7.5	C3;
OMIM:260005	5-@Oxoprolinase Deficiency	0.134	0.147	1	7.5	OPLAH;
OMIM:613801	Retinitis Pigmentosa 40	0.134	0.147	1	7.5	PDE6B;
OMIM:310490	Cowchock Syndrome	0.134	0.147	1	7.5	AIFM1;
OMIM:607801	Muscular Dystrophy, Limb-Girdle, Type 1c	0.134	0.147	1	7.5	CAV3;
OMIM:259440	Osteogenesis Imperfecta, Type Ix	0.134	0.147	1	7.5	PPIB;
OMIM:609620	Short Qt Syndrome 1	0.134	0.147	1	7.5	KCNH2;
OMIM:615555	Hyperprolactinemia	0.134	0.147	1	7.5	PRLR;
OMIM:313500	Tooth Agenesis, Selective, X-Linked, 1	0.134	0.147	1	7.5	EDA;
OMIM:609634	Migraine, Familial Hemiplegic, 3	0.134	0.147	1	7.5	SCN1A;
OMIM:207900	Argininosuccinic Aciduria	0.134	0.147	1	7.5	ASL;
OMIM:255125	Myopathy With Lactic Acidosis, Hereditary	0.134	0.147	1	7.5	ISCU;
OMIM:312700	Retinoschisis 1, X-Linked, Juvenile	0.134	0.147	1	7.5	RS1;
OMIM:202200	Glucocorticoid Deficiency 1	0.134	0.147	1	7.5	MC2R;
OMIM:235800	Histidinemia	0.134	0.147	1	7.5	HAL;
OMIM:614073	Hermansky-Pudlak Syndrome 4	0.134	0.147	1	7.5	HPS4;
OMIM:614049	Atrial Fibrillation, Familial, 11	0.134	0.147	1	7.5	GJA5;
OMIM:614198	Myasthenic Syndrome, Congenital, Acetazolamide-Responsive	0.134	0.147	1	7.5	SCN4A;
OMIM:145650	Thyroid Hormone Resistance, Selective Pituitary	0.134	0.147	1	7.5	THRB;
OMIM:300257	Danon Disease	0.134	0.147	1	7.5	LAMP2;
OMIM:612556	Adiponectin, Serum Level Of, Quantitative Trait Locus 1	0.134	0.147	1	7.5	ADIPOQ;
OMIM:615228	Mitochondrial Complex V (Atp Synthase) Deficiency, Nuclear Type 4	0.134	0.147	1	7.5	ATP5A1;
OMIM:180295	Rhabdomyosarcoma, Embryonal, 2	0.134	0.147	1	7.5	DICER1;
OMIM:139300	Aromatase Excess Syndrome	0.134	0.147	1	7.5	CYP19A1;
OMIM:610549	Diabetes Mellitus, Insulin-Resistant, With Acanthosis Nigricans	0.134	0.147	1	7.5	INSR;
OMIM:170400	Hypokalemic Periodic Paralysis, Type 1	0.134	0.147	1	7.5	CACNA1S;
OMIM:615438	Infantile Liver Failure Syndrome 1	0.134	0.147	1	7.5	LARS;
OMIM:613286	Cardiomyopathy, Dilated, 1ff	0.134	0.147	1	7.5	TNNI3;
OMIM:615373	Left Ventricular Noncompaction 8	0.134	0.147	1	7.5	PRDM16;
OMIM:269600	Sea-Blue Histiocyte Disease	0.134	0.147	1	7.5	APOE;
OMIM:607681	Epilepsy, Childhood Absence, Susceptibility To, 2	0.134	0.147	1	7.5	GABRG2;
OMIM:609283	Progressive External Ophthalmoplegia With Mitochondrial Dna Deletions,Autosomal Dominant, 2	0.134	0.147	1	7.5	SLC25A4;
OMIM:201450	Acyl-Coa Dehydrogenase, Medium-Chain, Deficiency Of	0.134	0.147	1	7.5	ACADM;
OMIM:603543	Limb-Mammary Syndrome	0.134	0.147	1	7.5	TP63;
OMIM:612126	Glut1 Deficiency Syndrome 2	0.134	0.147	1	7.5	SLC2A1;
OMIM:605115	Hypertension, Early-Onset, Autosomal Dominant, With Severe Exacerbationin Pregnancy	0.134	0.147	1	7.5	NR3C2;
OMIM:250950	3-@Methylglutaconic Aciduria, Type I	0.134	0.147	1	7.5	AUH;
OMIM:615274	Cataract 15, Multiple Types	0.134	0.147	1	7.5	MIP;
OMIM:239500	Hyperprolinemia, Type I	0.134	0.147	1	7.5	PRODH;
OMIM:193500	Waardenburg Syndrome, Type 1	0.134	0.147	1	7.5	PAX3;
OMIM:613784	Macular Degeneration, Age-Related, 12	0.134	0.147	1	7.5	CX3CR1;
OMIM:250940	Homocystinuria-Megaloblastic Anemia, Cblg Complementation Type	0.134	0.147	1	7.5	MTR;
OMIM:202300	Adrenocortical Carcinoma, Hereditary	0.134	0.147	1	7.5	TP53;
OMIM:180920	Aplasia Of Lacrimal And Salivary Glands	0.134	0.147	1	7.5	FGF10;
OMIM:266130	Glutathione Synthetase Deficiency	0.134	0.147	1	7.5	GSS;
OMIM:614096	Combined Oxidative Phosphorylation Deficiency 8	0.134	0.147	1	7.5	AARS2;
OMIM:163800	Sick Sinus Syndrome 2, Autosomal Dominant	0.134	0.147	1	7.5	HCN4;
OMIM:176100	Porphyria Cutanea Tarda	0.249	0.26	1	3.7	UROD;
OMIM:608688	Aicar Transformylase/Imp Cyclohydrolase Deficiency	0.134	0.147	1	7.5	ATIC;
OMIM:300323	Kelley-Seegmiller Syndrome	0.134	0.147	1	7.5	HPRT1;
OMIM:300615	Brunner Syndrome	0.134	0.147	1	7.5	MAOA;
OMIM:300322	Lesch-Nyhan Syndrome	0.134	0.147	1	7.5	HPRT1;
OMIM:613743	Adrenal Insufficiency, Congenital, With 46,Xy Sex Reversal, Partialor Complete	0.134	0.147	1	7.5	CYP11A1;
OMIM:613674	Vesicoureteral Reflux 3	0.134	0.147	1	7.5	SOX17;
OMIM:613863	Generalized Epilepsy With Febrile Seizures Plus, Type 7	0.134	0.147	1	7.5	SCN9A;
OMIM:601003	Brody Myopathy	0.134	0.147	1	7.5	ATP2A1;
OMIM:612422	Cardiomyopathy, Familial Restrictive, 3	0.134	0.147	1	7.5	TNNT2;
OMIM:245590	Growth Hormone Insensitivity With Immunodeficiency	0.134	0.147	1	7.5	STAT5B;
OMIM:167800	Pancreatitis, Hereditary	0.512	0.516	1	1.5	CFTR;
OMIM:262850	Alpha-2-Plasmin Inhibitor Deficiency	0.134	0.147	1	7.5	SERPINF2;
OMIM:610988	Leprosy, Susceptibility To, 4	0.134	0.147	1	7.5	LTA;
OMIM:605355	Nemaline Myopathy 5	0.134	0.147	1	7.5	TNNT1;
OMIM:604271	Short Stature, Idiopathic, Autosomal	0.249	0.26	1	3.7	GHR;
OMIM:125860	Nad(P)H Dehydrogenase, Quinone 1	0.134	0.147	1	7.5	NQO1;
OMIM:176000	Porphyria, Acute Intermittent	0.134	0.147	1	7.5	HMBS;
OMIM:306900	Hemophilia B	0.134	0.147	1	7.5	F9;
OMIM:138800	Goiter, Multinodular 1, With Or Without Sertoli-Leydig Cell Tumors	0.134	0.147	1	7.5	DICER1;
OMIM:614254	Mental Retardation, Autosomal Dominant 8	0.134	0.147	1	7.5	GRIN1;
OMIM:600175	Spinal Muscular Atrophy, Distal, Congenital Nonprogressive	0.134	0.147	1	7.5	TRPV4;
OMIM:615377	Atrial Fibrillation, Familial, 13	0.134	0.147	1	7.5	SCN1B;
OMIM:249270	Thiamine-Responsive Megaloblastic Anemia Syndrome	0.134	0.147	1	7.5	SLC19A2;
OMIM:274270	Dihydropyrimidine Dehydrogenase Deficiency	0.134	0.147	1	7.5	DPYD;
OMIM:613120	Brugada Syndrome 7	0.134	0.147	1	7.5	SCN3B;
OMIM:136680	Frasier Syndrome	0.134	0.147	1	7.5	WT1;
OMIM:614592	Bent Bone Dysplasia Syndrome	0.134	0.147	1	7.5	FGFR2;
OMIM:612018	Cataract, Juvenile, With Microcornea And Glucosuria	0.134	0.147	1	7.5	SLC16A12;
OMIM:300419	Mental Retardation, X-Linked, With Or Without Seizures, Arx-Related	0.134	0.147	1	7.5	ARX;
OMIM:614382	Bacteremia, Susceptibility To, 1	0.134	0.147	1	7.5	TIRAP;
OMIM:115310	Paragangliomas 4	0.134	0.147	1	7.5	SDHB;
OMIM:147050	Ige Responsiveness, Atopic	0.683	0.685	1	0.9	SELP;
OMIM:269880	Short Syndrome	0.134	0.147	1	7.5	PIK3R1;
OMIM:300807	Thrombophilia, X-Linked, Due To Factor Ix Defect	0.134	0.147	1	7.5	F9;
OMIM:614924	Combined Oxidative Phosphorylation Deficiency 12	0.134	0.147	1	7.5	EARS2;
OMIM:166350	Osseous Heteroplasia, Progressive	0.134	0.147	1	7.5	GNAS;
OMIM:614932	Combined Oxidative Phosphorylation Deficiency 13	0.134	0.147	1	7.5	PNPT1;
OMIM:610446	Buruli Ulcer, Susceptibility To	0.134	0.147	1	7.5	SLC11A1;
OMIM:613712	Hirschsprung Disease, Susceptibility To, 4	0.134	0.147	1	7.5	EDN3;
OMIM:277450	Vitamin K-Dependent Clotting Factors, Combined Deficiency Of, 1	0.134	0.147	1	7.5	GGCX;
OMIM:187800	Bleeding Disorder, Platelet-Type, 16	0.249	0.26	1	3.7	ITGB3;
OMIM:300752	Protoporphyria, Erythropoietic, X-Linked	0.134	0.147	1	7.5	ALAS2;
OMIM:177735	Pseudohypoaldosteronism, Type I, Autosomal Dominant	0.134	0.147	1	7.5	NR3C2;
OMIM:611942	Epilepsy, Childhood Absence, Susceptibility To, 6	0.134	0.147	1	7.5	CACNA1H;
OMIM:614490	Blood Group, Junior System	0.134	0.147	1	7.5	ABCG2;
OMIM:123500	Crouzon Syndrome	0.134	0.147	1	7.5	FGFR2;
OMIM:170998	Peroxisome Proliferator-Activated Receptor-Alpha	0.134	0.147	1	7.5	PPARA;
OMIM:615279	Cardiofaciocutaneous Syndrome 3	0.134	0.147	1	7.5	MAP2K1;
OMIM:612918	Congenital Lipomatous Overgrowth, Vascular Malformations, And Epidermalnevi	0.134	0.147	1	7.5	PIK3CA;
OMIM:250620	Beta-Hydroxyisobutyryl Coa Deacylase Deficiency	0.134	0.147	1	7.5	HIBCH;
OMIM:253600	Muscular Dystrophy, Limb-Girdle, Type 2a	0.134	0.147	1	7.5	CAPN3;
OMIM:606693	Kufor-Rakeb Syndrome	0.134	0.147	1	7.5	ATP13A2;
OMIM:614034	Heme Oxygenase 1 Deficiency	0.134	0.147	1	7.5	HMOX1;
OMIM:613506	Agammaglobulinemia 5, Autosomal Dominant	0.134	0.147	1	7.5	LRRC8A;
OMIM:615075	Mental Retardation, Autosomal Dominant 19	0.134	0.147	1	7.5	CTNNB1;
OMIM:611812	46,Xx Sex Reversal With Dysgenesis Of Kidneys, Adrenals, And Lungs	0.134	0.147	1	7.5	WNT4;
OMIM:305100	Ectodermal Dysplasia 1, Hypohidrotic, X-Linked	0.134	0.147	1	7.5	EDA;
OMIM:600802	Severe Combined Immunodeficiency, Autosomal Recessive, T Cell-Negative,B Cell-Positive, Nk Cell-Negative	0.134	0.147	1	7.5	JAK3;
OMIM:613721	Epileptic Encephalopathy, Early Infantile, 11	0.134	0.147	1	7.5	SCN2A;
OMIM:615493	Mental Retardation, Autosomal Recessive 37	0.134	0.147	1	7.5	ANK3;
OMIM:606003	Transaldolase Deficiency	0.134	0.147	1	7.5	TALDO1;
OMIM:300624	Fragile X Mental Retardation Syndrome	0.134	0.147	1	7.5	FMR1;
OMIM:615474	Primary Aldosteronism, Seizures, And Neurologic Abnormalities	0.134	0.147	1	7.5	CACNA1D;
OMIM:300018	46,Xy Sex Reversal 2	0.134	0.147	1	7.5	NR0B1;
OMIM:606071	Hereditary Motor And Sensory Neuropathy, Type Iic	0.134	0.147	1	7.5	TRPV4;
OMIM:615371	Pulmonary Hypertension, Neonatal, Susceptibility To	0.134	0.147	1	7.5	CPS1;
OMIM:609889	Alpha/Beta T-Cell Lymphopenia With Gamma/Delta T-Cell Expansion, Severecytomegalovirus Infection, And Autoimmunity	0.134	0.147	1	7.5	RAG1;
OMIM:613679	Prothrombin Deficiency, Congenital	0.134	0.147	1	7.5	F2;
OMIM:143500	Gilbert Syndrome	0.134	0.147	1	7.5	UGT1A1;
OMIM:231670	Glutaric Acidemia I	0.134	0.147	1	7.5	GCDH;
OMIM:611528	Arrhythmogenic Right Ventricular Dysplasia, Familial, 12	0.134	0.147	1	7.5	JUP;
OMIM:254500	Myeloma, Multipleamyloidosis, Systemic, Included	0.35	0.357	1	2.5	LIG4;
OMIM:259730	Osteopetrosis, Autosomal Recessive 3	0.134	0.147	1	7.5	CA2;
OMIM:610842	Pseudoxanthoma Elasticum-Like Disorder With Multiple Coagulation Factordeficiency	0.134	0.147	1	7.5	GGCX;
OMIM:610444	Night Blindness, Congenital Stationary, Autosomal Dominant 3	0.134	0.147	1	7.5	GNAT1;
OMIM:612718	Cerebral Creatine Deficiency Syndrome 3	0.134	0.147	1	7.5	GATM;
OMIM:225400	Ehlers-Danlos Syndrome, Type Vi	0.134	0.147	1	7.5	PLOD1;
OMIM:239510	Hyperprolinemia, Type Ii	0.134	0.147	1	7.5	ALDH4A1;
OMIM:603387	Megalencephaly-Polymicrogyria-Polydactyly-Hydrocephalus Syndrome	0.35	0.357	1	2.5	PIK3CA;
OMIM:272430	Cold-Induced Sweating Syndrome 1	0.134	0.147	1	7.5	CRLF1;
OMIM:611777	Brugada Syndrome 2	0.134	0.147	1	7.5	GPD1L;
OMIM:613933	Acetyl-Coa Carboxylase Deficiency	0.134	0.147	1	7.5	ACACA;
OMIM:260350	Pancreatic Cancer	0.437	0.443	1	1.9	TP53;
OMIM:160565	Myopathy, Tubular Aggregate	0.134	0.147	1	7.5	STIM1;
OMIM:613731	Retinitis Pigmentosa 4	0.134	0.147	1	7.5	RHO;
OMIM:611771	Lipoprotein Glomerulopathy	0.134	0.147	1	7.5	APOE;
OMIM:112500	Brachydactyly, Type A1	0.134	0.147	1	7.5	IHH;
OMIM:263750	Postaxial Acrofacial Dysostosis	0.134	0.147	1	7.5	DHODH;
OMIM:601800	Skin/Hair/Eye Pigmentation, Variation In, 3	0.134	0.147	1	7.5	TYR;
OMIM:612783	Immunodeficiency 10	0.134	0.147	1	7.5	STIM1;
OMIM:193670	Whim Syndrome	0.134	0.147	1	7.5	CXCR4;
OMIM:612624	Microvascular Complications Of Diabetes, Susceptibility To, 3	0.134	0.147	1	7.5	ACE;
OMIM:608180	Synpolydactyly 2	0.134	0.147	1	7.5	FBLN1;
OMIM:137580	Gilles De La Tourette Syndrome	0.249	0.26	1	3.7	HDC;
OMIM:606232	Phelan-Mcdermid Syndrome	0.134	0.147	1	7.5	SHANK3;
OMIM:188570	Thyroid Hormone Resistance, Generalized, Autosomal Dominant	0.134	0.147	1	7.5	THRB;
OMIM:614332	Chromosome 2p16.3 Deletion Syndromeschizophrenia 17, Included	0.134	0.147	1	7.5	NRXN1;
OMIM:613950	Schizophrenia 15	0.134	0.147	1	7.5	SHANK3;
OMIM:113100	Brachydactyly, Type C	0.134	0.147	1	7.5	GDF5;
OMIM:189800	Preeclampsia/Eclampsia 1	0.35	0.357	1	2.5	NOS3;
OMIM:606072	Rippling Muscle Disease	0.134	0.147	1	7.5	CAV3;
OMIM:613916	Deafness, Autosomal Recessive 89	0.134	0.147	1	7.5	KARS;
OMIM:609338	Carotid Intimal Medial Thickness 1	0.134	0.147	1	7.5	PPARG;
OMIM:605289	Split-Hand/Foot Malformation 4	0.134	0.147	1	7.5	TP63;
OMIM:608404	Platelet Glycoprotein Iv Deficiency	0.134	0.147	1	7.5	CD36;
OMIM:609040	Arrhythmogenic Right Ventricular Dysplasia, Familial, 9	0.134	0.147	1	7.5	PKP2;
OMIM:607734	Charcot-Marie-Tooth Disease, Demyelinating, Type 1f	0.134	0.147	1	7.5	NEFL;
OMIM:613370	Maturity-Onset Diabetes Of The Young, Type 10	0.134	0.147	1	7.5	INS;
OMIM:218040	Costello Syndrome	0.134	0.147	1	7.5	HRAS;
OMIM:605192	Deafness, Autosomal Dominant 23	0.134	0.147	1	7.5	SIX1;
OMIM:613837	Leber Congenital Amaurosis 11	0.134	0.147	1	7.5	IMPDH1;
OMIM:609016	Long-Chain 3-Hydroxyacyl-Coa Dehydrogenase Deficiency	0.134	0.147	1	7.5	HADHA;
OMIM:181405	Scapuloperoneal Spinal Muscular Atrophy	0.134	0.147	1	7.5	TRPV4;
OMIM:600625	Orofacial Cleft 11	0.134	0.147	1	7.5	BMP4;
OMIM:614934	Deafness, Autosomal Recessive 70	0.134	0.147	1	7.5	PNPT1;
OMIM:609820	Erythrocytosis, Familial, 3	0.134	0.147	1	7.5	EGLN1;
OMIM:611092	Mental Retardation, Autosomal Recessive 6	0.134	0.147	1	7.5	GRIK2;
OMIM:603233	Pseudohypoparathyroidism, Type Ib	0.35	0.357	1	2.5	GNAS;
OMIM:612287	Nephrolithiasis/Osteoporosis, Hypophosphatemic, 2	0.134	0.147	1	7.5	SLC9A3R1;
OMIM:608758	Cardiomyopathy, Familial Hypertrophic, 10	0.134	0.147	1	7.5	MYL2;
OMIM:232300	Glycogen Storage Disease Ii	0.134	0.147	1	7.5	GAA;
OMIM:237500	Dubin-Johnson Syndrome	0.134	0.147	1	7.5	ABCC2;
OMIM:613243	Cardiomyopathy, Familial Hypertrophic, 13	0.134	0.147	1	7.5	TNNC1;
OMIM:612269	Epilepsy, Childhood Absence, Susceptibility To, 5	0.134	0.147	1	7.5	GABRB3;
OMIM:211800	Calcification Of Joints And Arteries	0.134	0.147	1	7.5	NT5E;
OMIM:601494	Cardiomyopathy, Dilated, 1d	0.134	0.147	1	7.5	TNNT2;
OMIM:177400	Butyrylcholinesterase	0.134	0.147	1	7.5	BCHE;
OMIM:101400	Saethre-Chotzen Syndrome	0.249	0.26	1	3.7	FGFR2;
OMIM:203200	Albinism, Oculocutaneous, Type Ii	0.249	0.26	1	3.7	MC1R;
OMIM:219080	Acth-Independent Macronodular Adrenal Hyperplasia	0.134	0.147	1	7.5	GNAS;
OMIM:611638	Microphthalmia, Isolated, With Coloboma 5	0.134	0.147	1	7.5	SHH;
OMIM:612462	Pseudohypoparathyroidism, Type Ic	0.134	0.147	1	7.5	GNAS;
OMIM:202400	Afibrinogenemia, Congenitalhypofibrinogenemia, Congenital, Included	0.249	0.26	1	3.7	FGA;
OMIM:604403	Generalized Epilepsy With Febrile Seizures Plus, Type 2	0.134	0.147	1	7.5	SCN1A;
OMIM:615233	Retinitis Pigmentosa 66	0.134	0.147	1	7.5	RBP3;
OMIM:115210	Cardiomyopathy, Familial Restrictive, 1	0.134	0.147	1	7.5	TNNI3;
OMIM:175700	Greig Cephalopolysyndactyly Syndrome	0.134	0.147	1	7.5	GLI3;
OMIM:604715	Orthostatic Intolerance	0.134	0.147	1	7.5	SLC6A2;
OMIM:614300	Hypermethioninemia Due To Adenosine Kinase Deficiency	0.134	0.147	1	7.5	ADK;
OMIM:167400	Paroxysmal Extreme Pain Disorder	0.134	0.147	1	7.5	SCN9A;
OMIM:193100	Hypophosphatemic Rickets, Autosomal Dominant	0.134	0.147	1	7.5	FGF23;
OMIM:108010	Arteriovenous Malformations Of The Brain	0.134	0.147	1	7.5	IL6;
OMIM:100800	Achondroplasia	0.134	0.147	1	7.5	FGFR3;
OMIM:102900	Adenosine Triphosphate, Elevated, Of Erythrocytes	0.134	0.147	1	7.5	PKLR;
OMIM:614816	Loeys-Dietz Syndrome, Type 4	0.134	0.147	1	7.5	TGFB2;
OMIM:614390	Pregnancy Loss, Recurrent, Susceptibility To, 2	0.134	0.147	1	7.5	F2;
OMIM:611819	Long Qt Syndrome 10	0.134	0.147	1	7.5	SCN4B;
OMIM:611878	Cardiomyopathy, Dilated, 1y	0.134	0.147	1	7.5	TPM1;
OMIM:609968	Hyperinsulinemic Hypoglycemia, Familial, 5	0.134	0.147	1	7.5	INSR;
OMIM:101200	Apert Syndrome	0.134	0.147	1	7.5	FGFR2;
OMIM:300510	Ovarian Dysgenesis 2	0.134	0.147	1	7.5	BMP15;
OMIM:149400	Hyperekplexia, Hereditary 1	0.134	0.147	1	7.5	GLRA1;
OMIM:271900	Canavan Disease	0.134	0.147	1	7.5	ASPA;
OMIM:612716	Dystonia, Dopa-Responsive, Due To Sepiapterin Reductase Deficiency	0.134	0.147	1	7.5	SPR;
OMIM:146000	Hypochondroplasia	0.134	0.147	1	7.5	FGFR3;
OMIM:207800	Argininemia	0.134	0.147	1	7.5	ARG1;
OMIM:263700	Porphyria, Congenital Erythropoietic	0.134	0.147	1	7.5	UROS;
OMIM:601005	Timothy Syndrome	0.134	0.147	1	7.5	CACNA1C;
OMIM:612463	Pseudopseudohypoparathyroidism	0.134	0.147	1	7.5	GNAS;
OMIM:139200	Group-Specific Component	0.134	0.147	1	7.5	GC;
OMIM:614519	Hemorrhage, Intracerebral, Susceptibility To	0.35	0.357	1	2.5	ACE;
OMIM:300872	Epsilon-Trimethyllysine Hydroxylase Deficiency	0.134	0.147	1	7.5	TMLHE;
OMIM:194080	Denys-Drash Syndrome	0.134	0.147	1	7.5	WT1;
OMIM:143100	Huntington Disease	0.134	0.147	1	7.5	HTT;
OMIM:615330	Multiple Mitochondrial Dysfunctions Syndrome 3	0.249	0.26	1	3.7	VTI1A;
OMIM:138900	Uric Acid Concentration, Serum, Quantitative Trait Locus 1	0.134	0.147	1	7.5	ABCG2;
OMIM:203100	Albinism, Oculocutaneous, Type Ia	0.134	0.147	1	7.5	TYR;
OMIM:608890	Waardenburg Syndrome, Type 2d	0.134	0.147	1	7.5	SNAI2;
OMIM:611378	Macular Degeneration, Age-Related, 9	0.134	0.147	1	7.5	C3;
OMIM:102700	Severe Combined Immunodeficiency, Autosomal Recessive, T Cell-Negative,B Cell-Negative, Nk Cell-Negative, Due To Adenosine Deaminase Deficiency	0.134	0.147	1	7.5	ADA;
OMIM:166250	Osteoglophonic Dysplasia	0.134	0.147	1	7.5	FGFR1;
OMIM:137920	Renal Cysts And Diabetes Syndrome	0.134	0.147	1	7.5	HNF1B;
OMIM:154800	Mast Cell Disease	0.134	0.147	1	7.5	KIT;
OMIM:163200	Schimmelpenning-Feuerstein-Mims Syndrome	0.249	0.26	1	3.7	HRAS;
OMIM:613642	Cardiomyopathy, Dilated, 1gg	0.134	0.147	1	7.5	SDHA;
OMIM:613508	Sodium Serum Level Quantitative Trait Locus 1	0.134	0.147	1	7.5	TRPV4;
OMIM:103050	Adenylosuccinase Deficiency	0.134	0.147	1	7.5	ADSL;
OMIM:607932	Microphthalmia, Syndromic 6	0.134	0.147	1	7.5	BMP4;
OMIM:613970	Mental Retardation, Autosomal Dominant 6	0.134	0.147	1	7.5	GRIN2B;
OMIM:184252	Spondylometaphyseal Dysplasia, Kozlowski Type	0.134	0.147	1	7.5	TRPV4;
OMIM:614328	Inflammatory Skin And Bowel Disease, Neonatal	0.134	0.147	1	7.5	ADAM17;
OMIM:613759	Infections, Recurrent, With Encephalopathy, Hepatic Dysfunction, Andcardiovascular Malformations	0.134	0.147	1	7.5	FADD;
OMIM:200100	Abetalipoproteinemia	0.134	0.147	1	7.5	MTTP;
OMIM:183086	Spinocerebellar Ataxia 6	0.134	0.147	1	7.5	CACNA1A;
OMIM:614438	Cutis Laxa, Autosomal Recessive, Type Iiib	0.134	0.147	1	7.5	PYCR1;
OMIM:300633	Hypospadias 1, X-Linked	0.134	0.147	1	7.5	AR;
OMIM:603013	Schizophrenia 6	0.249	0.26	1	3.7	NRG1;
OMIM:614558	Epileptic Encephalopathy, Early Infantile, 13	0.134	0.147	1	7.5	SCN8A;
OMIM:602849	Muenke Syndrome	0.134	0.147	1	7.5	FGFR3;
OMIM:615268	Cerebellar Ataxia, Mental Retardation, And Dysequilibrium Syndrome4	0.134	0.147	1	7.5	ATP8A2;
OMIM:614514	Thrombophilia Due To Protein S Deficiency, Autosomal Recessive	0.134	0.147	1	7.5	PROS1;
OMIM:610992	Phosphoserine Aminotransferase Deficiency	0.134	0.147	1	7.5	PSAT1;
OMIM:602450	Severe Combined Immunodeficiency With Sensitivity To Ionizing Radiation	0.249	0.26	1	3.7	LIG4;
OMIM:278300	Xanthinuria, Type I	0.134	0.147	1	7.5	XDH;
OMIM:250800	Methemoglobinemia Due To Deficiency Of Methemoglobin Reductase	0.134	0.147	1	7.5	CYB5R3;
OMIM:243500	Isovaleric Acidemia	0.134	0.147	1	7.5	IVD;
OMIM:223360	Dopamine Beta-Hydroxylase Deficiency, Congenital	0.134	0.147	1	7.5	DBH;
OMIM:603034	Endplate Acetylcholinesterase Deficiency	0.134	0.147	1	7.5	COLQ;
OMIM:612874	Erythrocyte Amp Deaminase Deficiency	0.134	0.147	1	7.5	AMPD3;
OMIM:613135	Parkinsonism-Dystonia, Infantile	0.134	0.147	1	7.5	SLC6A3;
OMIM:612925	Hemolytic Uremic Syndrome, Atypical, Susceptibility To, 5	0.134	0.147	1	7.5	C3;
OMIM:615363	Estrogen Resistance	0.134	0.147	1	7.5	ESR1;
OMIM:608097	Periventricular Heterotopia With Microcephaly, Autosomal Recessive	0.134	0.147	1	7.5	ARFGEF2;
OMIM:300387	Mental Retardation, X-Linked 63	0.134	0.147	1	7.5	ACSL4;
OMIM:615011	Phosphohydroxylysinuria	0.134	0.147	1	7.5	PHYKPL;
OMIM:260500	Papilloma Of Choroid Plexus	0.134	0.147	1	7.5	TP53;
OMIM:612623	Microvascular Complications Of Diabetes, Susceptibility To, 2	0.134	0.147	1	7.5	EPO;
OMIM:614325	Pitt-Hopkins-Like Syndrome 2	0.134	0.147	1	7.5	NRXN1;
OMIM:613561	Myopathy, Lactic Acidosis, And Sideroblastic Anemia 2	0.134	0.147	1	7.5	YARS2;
OMIM:612158	Cardiomyopathy, Dilated, 1aa	0.134	0.147	1	7.5	ACTN2;
OMIM:611880	Cardiomyopathy, Dilated, 2a	0.134	0.147	1	7.5	TNNI3;
OMIM:608940	Spondylometaphyseal Dysplasia With Cone-Rod Dystrophy	0.134	0.147	1	7.5	PCYT1A;
OMIM:259500	Osteogenic Sarcoma	0.35	0.357	1	2.5	TP53;
OMIM:219800	Cystinosis, Nephropathic	0.134	0.147	1	7.5	CTNS;
OMIM:110100	Blepharophimosis, Ptosis, And Epicanthus Inversus	0.134	0.147	1	7.5	FOXL2;
OMIM:602080	Paget Disease Of Bone	0.249	0.26	1	3.7	TNFRSF11A;
OMIM:614321	Myopathy, Distal, Tateyama Type	0.134	0.147	1	7.5	CAV3;
OMIM:611136	Epilepsy, Juvenile Myoclonic, Susceptibility To, 5	0.134	0.147	1	7.5	GABRA1;
OMIM:153245	Lymphoid Enhancer-Binding Factor 1	0.134	0.147	1	7.5	LEF1;
OMIM:258900	Orotic Aciduria	0.134	0.147	1	7.5	UMPS;
OMIM:612376	Acute Promyelocytic Leukemia	0.134	0.147	1	7.5	RARA;
OMIM:612740	Porphyria, Acute Hepatic	0.134	0.147	1	7.5	ALAD;
OMIM:264470	Peroxisomal Acyl-Coa Oxidase Deficiency	0.134	0.147	1	7.5	ACOX1;
OMIM:169100	Char Syndrome	0.134	0.147	1	7.5	TFAP2B;
OMIM:171400	Multiple Endocrine Neoplasia, Type Iia	0.134	0.147	1	7.5	RET;
OMIM:201750	Antley-Bixler Syndrome With Genital Anomalies And Disordered Steroidogenesis	0.134	0.147	1	7.5	POR;
OMIM:614468	Familial Cold Autoinflammatory Syndrome 3	0.134	0.147	1	7.5	PLCG2;
OMIM:610915	Osteogenesis Imperfecta, Type Viii	0.134	0.147	1	7.5	P3H1;
OMIM:613874	Cardiomyopathy, Familial Hypertrophic, 18	0.134	0.147	1	7.5	PLN;
OMIM:614594	Palmoplantar Keratoderma, Mutilating, With Periorificial Keratoticplaques	0.134	0.147	1	7.5	TRPV3;
OMIM:607091	Congenital Disorder Of Glycosylation, Type Iid	0.134	0.147	1	7.5	B4GALT1;
OMIM:607473	Vitamin K-Dependent Clotting Factors, Combined Deficiency Of, 2	0.134	0.147	1	7.5	VKORC1;
OMIM:609161	Striatal Degeneration, Autosomal Dominant	0.134	0.147	1	7.5	PDE8B;
OMIM:227600	Factor X Deficiency	0.134	0.147	1	7.5	F10;
OMIM:614972	Cholestasis, Intrahepatic, Of Pregnancy 3	0.134	0.147	1	7.5	ABCB4;
OMIM:127750	Dementia, Lewy Body	0.35	0.357	1	2.5	SNCA;
OMIM:601696	Novelty Seeking Personality Traitrisk-Taking Behavior, Included	0.134	0.147	1	7.5	DRD4;
OMIM:613382	Brachydactyly, Type E2	0.134	0.147	1	7.5	PTHLH;
OMIM:607060	Parkinson Disease 8, Autosomal Dominant	0.134	0.147	1	7.5	LRRK2;
OMIM:176807	Prostate Cancer	0.822	0.823	1	0.6	AR;
OMIM:614457	Ichthyosis, Spastic Quadriplegia, And Mental Retardation	0.134	0.147	1	7.5	ELOVL4;
OMIM:614619	Hyperekplexia 2	0.134	0.147	1	7.5	GLRB;
OMIM:614842	Hypogonadotropic Hypogonadism 13 With Or Without Anosmia	0.134	0.147	1	7.5	KISS1;
OMIM:123320	Creatine Phosphokinase, Elevated Serum	0.134	0.147	1	7.5	CAV3;
OMIM:106260	Ankyloblepharon-Ectodermal Defects-Cleft Lip/Palate	0.134	0.147	1	7.5	TP63;
OMIM:604772	Ventricular Tachycardia, Catecholaminergic Polymorphic, 1, With Orwithout Atrial Dysfunction And/Or Dilated Cardiomyopathy	0.134	0.147	1	7.5	RYR2;
OMIM:613345	Hypokalemic Periodic Paralysis, Type 2	0.134	0.147	1	7.5	SCN4A;
OMIM:100100	Abdominal Muscles, Absence Of, With Urinary Tract Abnormality Andcryptorchidism	0.134	0.147	1	7.5	CHRM3;
OMIM:236270	Homocystinuria-Megaloblastic Anemia, Cble Complementation Type	0.134	0.147	1	7.5	MTRR;
OMIM:174800	Mccune-Albright Syndrome	0.134	0.147	1	7.5	GNAS;
OMIM:274300	Thyroid Hormone Resistance, Generalized, Autosomal Recessive	0.134	0.147	1	7.5	THRB;
OMIM:231900	Glutathione Synthetase Deficiency Of Erythrocytes, Hemolytic Anemiadue To	0.134	0.147	1	7.5	GSS;
OMIM:210200	3-@Methylcrotonyl-Coa Carboxylase 1 Deficiency	0.134	0.147	1	7.5	MCCC1;
OMIM:101000	Neurofibromatosis, Type Ii	0.134	0.147	1	7.5	NF2;
OMIM:614395	Graft-Versus-Host Disease, Susceptibility To	0.134	0.147	1	7.5	IL10;
OMIM:241800	Hypothalamic Hamartomascongenital Hypothalamic Hamartoma Syndrome, Included	0.134	0.147	1	7.5	GLI3;
OMIM:613065	Leukemia, Acute Lymphoblastic	0.512	0.516	1	1.5	BAX;
OMIM:615548	Neuropathy, Hereditary Sensory And Autonomic, Type Vii	0.134	0.147	1	7.5	SCN11A;
OMIM:608390	Myotonia, Potassium-Aggravated	0.134	0.147	1	7.5	SCN4A;
OMIM:605259	Spinocerebellar Ataxia 13	0.134	0.147	1	7.5	KCNC3;
OMIM:603956	Cervical Cancer	0.134	0.147	1	7.5	FGFR3;
OMIM:613287	Charcot-Marie-Tooth Disease, Axonal, Type 2n	0.134	0.147	1	7.5	AARS;
OMIM:613677	Hyperaldosteronism, Familial, Type Iii	0.134	0.147	1	7.5	KCNJ5;
OMIM:270100	Heterotaxy, Visceral, 5, Autosomal	0.134	0.147	1	7.5	NODAL;
OMIM:610799	Invasive Pneumococcal Disease, Recurrent Isolated, 1	0.249	0.26	1	3.7	TIRAP;
OMIM:300539	Nephrogenic Syndrome Of Inappropriate Antidiuresis	0.134	0.147	1	7.5	AVPR2;
OMIM:202370	Peroxisome Biogenesis Disorder 2b	0.134	0.147	1	7.5	PEX5;
OMIM:113500	Brachyolmia Type 3	0.134	0.147	1	7.5	TRPV4;
OMIM:188470	Thyroid Carcinoma, Follicular	0.437	0.443	1	1.9	HRAS;
OMIM:607847	Neutropenia, Nonimmune Chronic Idiopathic, Of Adults	0.134	0.147	1	7.5	GFI1;
OMIM:203750	Alpha-Methylacetoacetic Aciduria	0.134	0.147	1	7.5	ACAT1;
OMIM:613616	Hyperoxaluria, Primary, Type Iii	0.134	0.147	1	7.5	HOGA1;
OMIM:612304	Thrombophilia Due To Protein C Deficiency, Autosomal Recessive	0.134	0.147	1	7.5	PROC;
OMIM:277400	Methylmalonic Aciduria And Homocystinuria, Cblc Type	0.134	0.147	1	7.5	MMACHC;
OMIM:182000	Keratosis, Seborrheic	0.134	0.147	1	7.5	PIK3CA;
OMIM:603830	Long Qt Syndrome 3	0.134	0.147	1	7.5	SCN5A;
OMIM:600794	Neuronopathy, Distal Hereditary Motor, Type Va	0.249	0.26	1	3.7	GARS;
OMIM:607778	Acrocapitofemoral Dysplasia	0.134	0.147	1	7.5	IHH;
OMIM:612336	Thrombophilia Due To Protein S Deficiency, Autosomal Dominant	0.134	0.147	1	7.5	PROS1;
OMIM:257270	Night Blindness, Congenital Stationary, Type 1b	0.134	0.147	1	7.5	GRM6;
OMIM:612949	Hypomyelination, Global Cerebral	0.134	0.147	1	7.5	SLC25A12;
OMIM:600081	Vitamin D Hydroxylation-Deficient Rickets, Type 1b	0.134	0.147	1	7.5	CYP2R1;
OMIM:606835	Digital Arthropathy-Brachydactyly, Familial	0.134	0.147	1	7.5	TRPV4;
OMIM:614618	Hyperekplexia 3	0.134	0.147	1	7.5	SLC6A5;
OMIM:615300	Perrault Syndrome 4	0.134	0.147	1	7.5	LARS2;
OMIM:167870	Panic Disorder 1	0.249	0.26	1	3.7	COMT;
OMIM:613571	Disordered Steroidogenesis Due To Cytochrome P450 Oxidoreductase Deficiency	0.134	0.147	1	7.5	POR;
OMIM:615378	Atrial Fibrillation, Familial, 14	0.134	0.147	1	7.5	SCN2B;
OMIM:612656	Episodic Ataxia, Type 6	0.134	0.147	1	7.5	SLC1A3;
OMIM:607107	Nasopharyngeal Carcinoma	0.249	0.26	1	3.7	TP53;
OMIM:259420	Osteogenesis Imperfecta, Type Iii	0.249	0.26	1	3.7	COL1A1;
OMIM:156530	Metatropic Dysplasia	0.134	0.147	1	7.5	TRPV4;
OMIM:176920	Proteus Syndrome	0.134	0.147	1	7.5	AKT1;
OMIM:613329	Plasminogen Activator Inhibitor-1 Deficiency	0.134	0.147	1	7.5	SERPINE1;
OMIM:121800	Schnyder Corneal Dystrophy	0.134	0.147	1	7.5	UBIAD1;
OMIM:207410	Antley-Bixler Syndrome Without Genital Anomalies Or Disordered Steroidogenesis	0.134	0.147	1	7.5	FGFR2;
OMIM:125800	Diabetes Insipidus, Nephrogenic, Autosomal	0.134	0.147	1	7.5	AQP2;
OMIM:609909	Cardiomyopathy, Dilated, 1p	0.134	0.147	1	7.5	PLN;
OMIM:234000	Factor Xii Deficiency	0.134	0.147	1	7.5	F12;
OMIM:227500	Factor Vii Deficiency	0.134	0.147	1	7.5	F7;
OMIM:613216	Night Blindness, Congenital Stationary, Type 1c	0.134	0.147	1	7.5	TRPM1;
OMIM:266100	Epilepsy, Pyridoxine-Dependent	0.134	0.147	1	7.5	ALDH7A1;
OMIM:277180	Vas Deferens, Congenital Bilateral Aplasia Of	0.134	0.147	1	7.5	CFTR;
OMIM:608747	Insulin-Like Growth Factor I Deficiency	0.134	0.147	1	7.5	IGF1;
OMIM:141500	Migraine, Familial Hemiplegic, 1	0.134	0.147	1	7.5	CACNA1A;
OMIM:615554	Multiple Fibroadenomas Of The Breast	0.134	0.147	1	7.5	PRLR;
OMIM:614450	Hypothyroidism, Congenital, Nongoitrous, 6	0.134	0.147	1	7.5	THRA;
OMIM:238700	Hyperlysinemia, Type I	0.134	0.147	1	7.5	AASS;
OMIM:162400	Neuropathy, Hereditary Sensory And Autonomic, Type Ia	0.134	0.147	1	7.5	SPTLC1;
OMIM:252160	Molybdenum Cofactor Deficiency, Complementation Group B	0.134	0.147	1	7.5	MOCS2;
OMIM:615418	Mitochondrial Dna Depletion Syndrome 12 (Cardiomyopathic Type)	0.134	0.147	1	7.5	SLC25A4;
OMIM:615232	Schizophrenia 18	0.134	0.147	1	7.5	SLC1A1;
OMIM:612073	Mitochondrial Dna Depletion Syndrome 5 (Encephalomyopathic With Orwithout Methylmalonic Aciduria)	0.134	0.147	1	7.5	SUCLA2;
OMIM:131240	Endothelin 1	0.134	0.147	1	7.5	EDN1;
OMIM:243000	Indifference To Pain, Congenital, Autosomal Recessive	0.134	0.147	1	7.5	SCN9A;
OMIM:310465	N Syndrome	0.249	0.26	1	3.7	POLA1;
OMIM:120080	Colchicine Resistance	0.134	0.147	1	7.5	ABCB1;
OMIM:614055	Acetyl-Coa Acetyltransferase-2 Deficiency	0.134	0.147	1	7.5	ACAT2;
OMIM:611938	Ventricular Tachycardia, Catecholaminergic Polymorphic, 2	0.134	0.147	1	7.5	CASQ2;
OMIM:614165	Paragangliomas 5	0.134	0.147	1	7.5	SDHA;
OMIM:614841	Hypogonadotropic Hypogonadism 12 With Or Without Anosmia	0.134	0.147	1	7.5	GNRH1;
OMIM:237300	Carbamoyl Phosphate Synthetase I Deficiency, Hyperammonemia Due To	0.134	0.147	1	7.5	CPS1;
OMIM:235200	Hemochromatosis, Type 1	0.249	0.26	1	3.7	BMP2;
OMIM:608996	Premature Ovarian Failure 3	0.134	0.147	1	7.5	FOXL2;
OMIM:142910	3-@Hydroxy-3-Methylglutaryl-Coa Reductase	0.134	0.147	1	7.5	HMGCR;
OMIM:233910	Hyperphenylalaninemia, Bh4-Deficient, B	0.134	0.147	1	7.5	GCH1;
OMIM:151430	B-Cell Cll/Lymphoma 2	0.134	0.147	1	7.5	BCL2;
OMIM:607572	Leprosy, Susceptibility To, 2	0.134	0.147	1	7.5	PARK2;
OMIM:217090	Plasminogen Deficiency, Type Iligneous Conjunctivitis, Included	0.134	0.147	1	7.5	PLG;
OMIM:613163	Gaba-Transaminase Deficiency	0.134	0.147	1	7.5	ABAT;
OMIM:611174	Hamamy Syndrome	0.134	0.147	1	7.5	IRX5;
OMIM:612838	Brugada Syndrome 5	0.134	0.147	1	7.5	SCN1B;
OMIM:602025	Body Mass Index Quantitative Trait Locus 9	0.134	0.147	1	7.5	MC3R;
OMIM:612348	Thrombophilia, Familial, Due To Decreased Release Of Tissue Plasminogenactivator	0.134	0.147	1	7.5	PLAT;
OMIM:614306	Cognitive Impairment With Or Without Cerebellar Ataxia	0.134	0.147	1	7.5	SCN8A;
OMIM:615491	Neurodegeneration With Optic Atrophy, Childhood-Onset	0.134	0.147	1	7.5	UCHL1;
OMIM:219750	Cystinosis, Adult Nonnephropathic	0.134	0.147	1	7.5	CTNS;
OMIM:612940	Cutis Laxa, Autosomal Recessive, Type Iib	0.134	0.147	1	7.5	PYCR1;
OMIM:615106	Cowden Syndrome 3	0.134	0.147	1	7.5	SDHD;
OMIM:615592	Immunodeficiency 15	0.134	0.147	1	7.5	IKBKB;
OMIM:103285	Adult Syndrome	0.134	0.147	1	7.5	TP63;
OMIM:170500	Hyperkalemic Periodic Paralysis	0.134	0.147	1	7.5	SCN4A;
OMIM:614662	Cortisone Reductase Deficiency 2	0.134	0.147	1	7.5	HSD11B1;
OMIM:613839	Megaloblastic Anemia Due To Dihydrofolate Reductase Deficiency	0.134	0.147	1	7.5	DHFR;
OMIM:251110	Methylmalonic Aciduria, Cblb Type	0.134	0.147	1	7.5	MMAB;
OMIM:607276	Resting Heart Rate, Variation In	0.134	0.147	1	7.5	ADRB1;
OMIM:614097	Acatalasemia	0.134	0.147	1	7.5	CAT;
OMIM:610717	Neutral Lipid Storage Disease With Myopathy	0.134	0.147	1	7.5	PNPLA2;
OMIM:167320	Inclusion Body Myopathy With Early-Onset Paget Disease With Or Withoutfrontotemporal Dementia 1	0.134	0.147	1	7.5	VCP;
OMIM:210210	3-@Methylcrotonyl-Coa Carboxylase 2 Deficiency	0.134	0.147	1	7.5	MCCC2;
OMIM:194470	Zinc, Elevated Plasma	0.134	0.147	1	7.5	ALB;
OMIM:300068	Androgen Insensitivity Syndrome	0.134	0.147	1	7.5	AR;
OMIM:187601	Thanatophoric Dysplasia, Type Ii	0.134	0.147	1	7.5	FGFR3;
OMIM:259710	Osteopetrosis, Autosomal Recessive 2	0.134	0.147	1	7.5	TNFSF11;
OMIM:611875	Brugada Syndrome 3	0.134	0.147	1	7.5	CACNA1C;
OMIM:219150	Cutis Laxa, Autosomal Recessive, Type Iiia	0.134	0.147	1	7.5	ALDH18A1;
OMIM:613443	Mental Retardation, Autosomal Dominant 20	0.134	0.147	1	7.5	MEF2C;
OMIM:612240	Atrial Fibrillation, Familial, 7	0.134	0.147	1	7.5	KCNA5;
OMIM:104310	Alzheimer Disease 2	0.134	0.147	1	7.5	APOE;
OMIM:186580	Blau Syndrome	0.134	0.147	1	7.5	NOD2;
OMIM:603513	Cerebral Palsy, Spastic Quadriplegic, 1	0.134	0.147	1	7.5	GAD1;
OMIM:300751	Anemia, Sideroblastic, X-Linked	0.134	0.147	1	7.5	ALAS2;
OMIM:120330	Papillorenal Syndrome	0.134	0.147	1	7.5	PAX2;
OMIM:604348	Advanced Sleep Phase Syndrome, Familial, 1	0.134	0.147	1	7.5	PER2;
OMIM:160120	Episodic Ataxia, Type 1	0.134	0.147	1	7.5	KCNA1;
OMIM:146691	Imp Dehydrogenase 2	0.134	0.147	1	7.5	IMPDH2;
OMIM:606785	Crigler-Najjar Syndrome, Type Ii	0.134	0.147	1	7.5	UGT1A1;
OMIM:613848	Osteogenesis Imperfecta, Type X	0.134	0.147	1	7.5	SERPINH1;
